# Supplementary material for: Angiogenesis, Anti-Tumor, and Anti-Metastatic Activity of Novel α-Substituted Hetero-Aromatic Chalcone Hybrids as Inhibitors of Microtubule Polymerization
Source: Front Chem. 2021 Nov 19;9:766201. doi: 10.3389/fchem.2021.766201 (PMC8652888; doi:10.3389/fchem.2021.766201)
Supplement: Supplementary file 1 [file DataSheet3.ZIP]

Archive with 16 entries (14 files):
- original data of apotosis/20201015_28-100_002.fcs
- original data of apotosis/20201015_28-100_002.fcs.wsp
- original data of apotosis/20201015_28-200_003.fcs
- original data of apotosis/20201015_28-400_004.fcs
- original data of apotosis/20201015_NC_001.fcs
- original data of apotosis/28DIANGWANG1205.fcs.wsp
- original data of apotosis/7m-apoptosis -WB.tif
- original data of apotosis/APOPTOSIS-2/
- original data of apotosis/APOPTOSIS-2/20201128_200940/
- original data of apotosis/APOPTOSIS-2/20201128_200940/A01.fcs
- original data of apotosis/APOPTOSIS-2/20201128_200940/A02 mcf.fcs
- original data of apotosis/APOPTOSIS-2/20201128_200940/A03 28400.fcs
- original data of apotosis/APOPTOSIS-2/20201128_200940/A04 28200.fcs
- original data of apotosis/APOPTOSIS-2/20201128_200940/A05 28100-1.fcs
- original data of apotosis/APOPTOSIS-2/20201130-28APOPTOSIS-2.wsp
- original data of apotosis/MCF-ZQC-28Apoptosis.fcs.wsp
