# Supplementary material for: Angiogenesis, Anti-Tumor, and Anti-Metastatic Activity of Novel α-Substituted Hetero-Aromatic Chalcone Hybrids as Inhibitors of Microtubule Polymerization
Source: Front Chem. 2021 Nov 19;9:766201. doi: 10.3389/fchem.2021.766201 (PMC8652888; doi:10.3389/fchem.2021.766201)
Supplement: Supplementary file 1 [file DataSheet3.ZIP › original data of apotosis/28DIANGWANG1205.fcs.wsp]

<?xml version="1.0" encoding="UTF-8"?>
 <Workspace version="20.0"  modDate="Sat Dec 05 22:52:02 CST 2020"  flowJoVersion="10.0.7r2"  drawRowBorders="1"  drawColumnBorders="1"  curGroup="All Samples"  groupPaneHeight="-1"  xmlns:xsi="http://www.w3.org/2001/XMLSchema-instance"  xmlns:gating="http://www.isac-net.org/std/Gating-ML/v2.0/gating"  xmlns:transforms="http://www.isac-net.org/std/Gating-ML/v2.0/transformations"  xmlns:data-type="http://www.isac-net.org/std/Gating-ML/v2.0/datatypes"  xsi:schemaLocation="http://www.isac-net.org/std/Gating-ML/v2.0/gating http://www.isac-net.org/std/Gating-ML/v2.0/gating/Gating-ML.v2.0.xsd http://www.isac-net.org/std/Gating-ML/v2.0/transformations http://www.isac-net.org/std/Gating-ML/v2.0/gating/Transformations.v2.0.xsd http://www.isac-net.org/std/Gating-ML/v2.0/datatypes http://www.isac-net.org/std/Gating-ML/v2.0/gating/DataTypes.v2.0.xsd "  nonAutoSaveFileName="file:/C:/Users/16639/Desktop/流式结果/28DIANGWANG1205.fcs.wsp" >
   <WindowPosition x="20"  y="20"  width="600"  height="720"  displayed="1"  panelState="" />
   <TextTraits font="SansSerif"  size="12"  name=""  style="plain"  color="#000000"  background="#00ffffff"  just="left" />
   <Columns>
     <TColumn width="294" >
       <Property key="fj.appnode.prop.name" />
     </TColumn>
     <TColumn width="135" >
       <Property key="fj.appnode.prop.statistic" />
     </TColumn>
     <TColumn width="134" >
       <Property key="fj.appnode.prop.ncells" />
     </TColumn>
   </Columns>
   <Matrices/>
   <Cytometers>
     <Cytometer name="CFLOW"  cyt="Accuri C6"  useFCS3="1"  extraNegs="0"  widthBasis="-10"  linMin="0"  logMin="1"  linMax="16777216"  logMax="16777216"  linearRescale="1"  logRescale="1"  linFromKW="1"  logFromKW="1"  useGain="1"  useTransform="0"  transformType="LOG"  manufacturer=""  serialnumber=""  homepage="workspaces-and-samples/flowjo-and-your-cytometer/ws-cytometer-accuri/"  icon="accuri.png" >
       <LinParams>
         <Param>time</Param>
       </LinParams>
       <LogParams/>
       <FilterParams>
         <Param/>
       </FilterParams>
       <TransformStore>
         <Transforms>
           <Transforms>
             <transforms:linear transforms:minRange="0"  transforms:maxRange="16777216"  gain="1" >
               <data-type:parameter data-type:name="FSC-H" />
             </transforms:linear>
             <transforms:log transforms:offset="1"  transforms:decades="7.2247198959" >
               <data-type:parameter data-type:name="FL4-A" />
             </transforms:log>
             <transforms:linear transforms:minRange="0"  transforms:maxRange="16777216"  gain="1" >
               <data-type:parameter data-type:name="SSC-H" />
             </transforms:linear>
             <transforms:log transforms:offset="31.6227766017"  transforms:decades="5.7247198959" >
               <data-type:parameter data-type:name="FL1-A" />
             </transforms:log>
             <transforms:log transforms:offset="1"  transforms:decades="7.2247198959" >
               <data-type:parameter data-type:name="FL4-H" />
             </transforms:log>
             <transforms:linear transforms:minRange="-1864135"  transforms:maxRange="16777216"  gain="1" >
               <data-type:parameter data-type:name="SSC-A" />
             </transforms:linear>
             <transforms:linear transforms:minRange="0"  transforms:maxRange="128"  gain="1" >
               <data-type:parameter data-type:name="Time" />
             </transforms:linear>
             <transforms:log transforms:offset="31.6227766017"  transforms:decades="4.2247198959" >
               <data-type:parameter data-type:name="FL3-A" />
             </transforms:log>
             <transforms:log transforms:offset="1"  transforms:decades="7.2247198959" >
               <data-type:parameter data-type:name="FL2-H" />
             </transforms:log>
             <transforms:log transforms:offset="1"  transforms:decades="7.2247198959" >
               <data-type:parameter data-type:name="FL3-H" />
             </transforms:log>
             <transforms:linear transforms:minRange="-1864135"  transforms:maxRange="16777216"  gain="1" >
               <data-type:parameter data-type:name="FSC-A" />
             </transforms:linear>
             <transforms:linear transforms:minRange="0"  transforms:maxRange="16777216"  gain="1" >
               <data-type:parameter data-type:name="Width" />
             </transforms:linear>
             <transforms:log transforms:offset="10"  transforms:decades="6.2247198959" >
               <data-type:parameter data-type:name="FL2-A" />
             </transforms:log>
             <transforms:log transforms:offset="1"  transforms:decades="7.2247198959" >
               <data-type:parameter data-type:name="FL1-H" />
             </transforms:log>
           </Transforms>
         </Transforms>
       </TransformStore>
     </Cytometer>
   </Cytometers>
   <Groups>
     <GroupNode name="All Samples"  annotation=""  owningGroup="All Samples"  expanded="1"  sortPriority="10"  count="-1" >
       <Graph smoothing="0"  backColor="#ffffff"  foreColor="#000000"  type="Pseudocolor"  fast="1"  rowCount="0" >
         <Axis dimension="x"  name=""  label=""  auto="auto" />
         <Axis dimension="y"  name=""  label=""  auto="auto" />
         <GraphSettings level="5%"  smoothingHighResolution="1"  contourHighResolution="1"  histogramSmoothingCount="0"  graphResolution="256"  showOutliers="0"  drawLargeDots="0"  dotsToDraw="8000"  tint="le.chartfill.tinted.40"  lineWeight="le.lineweight.normal"  lineStyle="le.linestyle.solid" />
         <GraphEnvironment showGrid="0"  showAxes="tnlTNL"  showGates="1"  showFreqOnPlots="1"  showGateNameOnPlots="1"  showMedians="0"  showUncomped="0"  addEventParam="0"  lastYAxisName="" >
           <TextTraits font="SansSerif"  size="12"  name="Labels"  style="plain"  color="#000000"  background="#00ffffff"  just="left" />
           <TextTraits font="SansSerif"  size="12"  name="LayoutGates"  style="plain"  color="#000000"  background="#00ffffff"  just="left" />
           <TextTraits font="SansSerif"  size="10"  name="Numbers"  style="plain"  color="#000000"  background="#00ffffff"  just="left" />
           <TextTraits font="SansSerif"  size="10"  name="Legend"  style="plain"  color="#000000"  background="#00ffffff"  just="left" />
         </GraphEnvironment>
       </Graph>
       <Subpopulations>
         <Population name="Lymphocytes"  annotation=""  owningGroup="All Samples"  expanded="1"  sortPriority="10"  count="10137" >
           <Graph smoothing="0"  backColor="#ffffff"  foreColor="#000000"  type="Pseudocolor"  fast="1"  rowCount="0" >
             <Axis dimension="x"  name="FL1-A"  label=""  auto="auto" />
             <Axis dimension="y"  name="FL2-A"  label=""  auto="auto" />
             <GraphSettings level="5%"  smoothingHighResolution="1"  contourHighResolution="1"  histogramSmoothingCount="0"  graphResolution="256"  showOutliers="0"  drawLargeDots="0"  dotsToDraw="8000"  tint="le.chartfill.tinted.40"  lineWeight="le.lineweight.normal"  lineStyle="le.linestyle.solid" />
             <GraphEnvironment showGrid="0"  showAxes="tnlTNL"  showGates="1"  showFreqOnPlots="1"  showGateNameOnPlots="1"  showMedians="0"  showUncomped="0"  addEventParam="0"  lastYAxisName="" >
               <TextTraits font="SansSerif"  size="12"  name="Labels"  style="plain"  color="#000000"  background="#00ffffff"  just="left" />
               <TextTraits font="SansSerif"  size="12"  name="LayoutGates"  style="plain"  color="#000000"  background="#00ffffff"  just="left" />
               <TextTraits font="SansSerif"  size="10"  name="Numbers"  style="plain"  color="#000000"  background="#00ffffff"  just="left" />
               <TextTraits font="SansSerif"  size="10"  name="Legend"  style="plain"  color="#000000"  background="#00ffffff"  just="left" />
               <WindowPosition x="628"  y="20"  width="390"  height="520"  displayed="1"  panelState="---" />
             </GraphEnvironment>
           </Graph>
           <Gate gating:id="ID850000323" >
             <gating:PolygonGate eventsInside="1"  annoOffsetX="0"  annoOffsetY="0"  tint="#000000"  isTinted="0"  lineWeight="Normal"  userDefined="1"  quadId="-1"  gateResolution="256" >
               <gating:dimension>
                 <data-type:fcs-dimension data-type:name="FSC-A" />
               </gating:dimension>
               <gating:dimension>
                 <data-type:fcs-dimension data-type:name="SSC-A" />
               </gating:dimension>
               <gating:vertex>
                 <gating:coordinate data-type:value="642265.0382819793" />
                 <gating:coordinate data-type:value="-221725.3215859029" />
               </gating:vertex>
               <gating:vertex>
                 <gating:coordinate data-type:value="1268865.075630252" />
                 <gating:coordinate data-type:value="-1453532.6637298092" />
               </gating:vertex>
               <gating:vertex>
                 <gating:coordinate data-type:value="2757040.1643324" />
                 <gating:coordinate data-type:value="-1699894.1321585905" />
               </gating:vertex>
               <gating:vertex>
                 <gating:coordinate data-type:value="6125015.365079366" />
                 <gating:coordinate data-type:value="-796568.747919726" />
               </gating:vertex>
               <gating:vertex>
                 <gating:coordinate data-type:value="16385590.976657331" />
                 <gating:coordinate data-type:value="1338563.9784630446" />
               </gating:vertex>
               <gating:vertex>
                 <gating:coordinate data-type:value="18422041.098039214" />
                 <gating:coordinate data-type:value="18255384.810572688" />
               </gating:vertex>
               <gating:vertex>
                 <gating:coordinate data-type:value="6281665.374416433" />
                 <gating:coordinate data-type:value="17434179.915810086" />
               </gating:vertex>
               <gating:vertex>
                 <gating:coordinate data-type:value="-1942460.1157796453" />
                 <gating:coordinate data-type:value="12342709.56828194" />
               </gating:vertex>
               <gating:vertex>
                 <gating:coordinate data-type:value="-1942460.1157796453" />
                 <gating:coordinate data-type:value="3884299.1522271177" />
               </gating:vertex>
             </gating:PolygonGate>
           </Gate>
           <Subpopulations>
             <Population name="Q1: FL1-A- , FL2-A+"  annotation=""  owningGroup="All Samples"  expanded="0"  sortPriority="10"  count="162" >
               <Graph smoothing="0"  backColor="#ffffff"  foreColor="#000000"  type="Pseudocolor"  fast="1"  rowCount="0" >
                 <Axis dimension="x"  name="FL1-A"  label=""  auto="auto" />
                 <Axis dimension="y"  name="FL2-A"  label=""  auto="auto" />
                 <GraphSettings level="5%"  smoothingHighResolution="1"  contourHighResolution="1"  histogramSmoothingCount="0"  graphResolution="256"  showOutliers="0"  drawLargeDots="0"  dotsToDraw="8000"  tint="le.chartfill.tinted.40"  lineWeight="le.lineweight.normal"  lineStyle="le.linestyle.solid" />
                 <GraphEnvironment showGrid="0"  showAxes="tnlTNL"  showGates="1"  showFreqOnPlots="1"  showGateNameOnPlots="1"  showMedians="0"  showUncomped="0"  addEventParam="0"  lastYAxisName="" >
                   <TextTraits font="SansSerif"  size="12"  name="Labels"  style="plain"  color="#000000"  background="#00ffffff"  just="left" />
                   <TextTraits font="SansSerif"  size="12"  name="LayoutGates"  style="plain"  color="#000000"  background="#00ffffff"  just="left" />
                   <TextTraits font="SansSerif"  size="10"  name="Numbers"  style="plain"  color="#000000"  background="#00ffffff"  just="left" />
                   <TextTraits font="SansSerif"  size="10"  name="Legend"  style="plain"  color="#000000"  background="#00ffffff"  just="left" />
                   <WindowPosition x="628"  y="20"  width="390"  height="520"  displayed="1"  panelState="---" />
                 </GraphEnvironment>
               </Graph>
               <Gate gating:id="ID894208817"  gating:parent_id="ID850000323" >
                 <gating:RectangleGate eventsInside="1"  annoOffsetX="0"  annoOffsetY="0"  tint="#000000"  isTinted="0"  lineWeight="Normal"  userDefined="1"  percentX="0"  percentY="0" >
                   <gating:dimension gating:max="199730.4592782399" >
                    <data-type:fcs-dimension data-type:name="FL1-A" />
                   </gating:dimension>
                   <gating:dimension gating:min="41654.40244395083" >
                    <data-type:fcs-dimension data-type:name="FL2-A" />
                   </gating:dimension>
                 </gating:RectangleGate>
               </Gate>
             </Population>
             <Population name="Q2: FL1-A+ , FL2-A+"  annotation=""  owningGroup="All Samples"  expanded="0"  sortPriority="10"  count="866" >
               <Graph smoothing="0"  backColor="#ffffff"  foreColor="#000000"  type="Pseudocolor"  fast="1"  rowCount="0" >
                 <Axis dimension="x"  name="FL1-A"  label=""  auto="auto" />
                 <Axis dimension="y"  name="FL2-A"  label=""  auto="auto" />
                 <GraphSettings level="5%"  smoothingHighResolution="1"  contourHighResolution="1"  histogramSmoothingCount="0"  graphResolution="256"  showOutliers="0"  drawLargeDots="0"  dotsToDraw="8000"  tint="le.chartfill.tinted.40"  lineWeight="le.lineweight.normal"  lineStyle="le.linestyle.solid" />
                 <GraphEnvironment showGrid="0"  showAxes="tnlTNL"  showGates="1"  showFreqOnPlots="1"  showGateNameOnPlots="1"  showMedians="0"  showUncomped="0"  addEventParam="0"  lastYAxisName="" >
                   <TextTraits font="SansSerif"  size="12"  name="Labels"  style="plain"  color="#000000"  background="#00ffffff"  just="left" />
                   <TextTraits font="SansSerif"  size="12"  name="LayoutGates"  style="plain"  color="#000000"  background="#00ffffff"  just="left" />
                   <TextTraits font="SansSerif"  size="10"  name="Numbers"  style="plain"  color="#000000"  background="#00ffffff"  just="left" />
                   <TextTraits font="SansSerif"  size="10"  name="Legend"  style="plain"  color="#000000"  background="#00ffffff"  just="left" />
                   <WindowPosition x="628"  y="20"  width="390"  height="520"  displayed="1"  panelState="---" />
                 </GraphEnvironment>
               </Graph>
               <Gate gating:id="ID877025613"  gating:parent_id="ID850000323" >
                 <gating:RectangleGate eventsInside="1"  annoOffsetX="0"  annoOffsetY="0"  tint="#000000"  isTinted="0"  lineWeight="Normal"  userDefined="1"  percentX="0"  percentY="0" >
                   <gating:dimension gating:min="199730.4592782399" >
                    <data-type:fcs-dimension data-type:name="FL1-A" />
                   </gating:dimension>
                   <gating:dimension gating:min="41654.40244395083" >
                    <data-type:fcs-dimension data-type:name="FL2-A" />
                   </gating:dimension>
                 </gating:RectangleGate>
               </Gate>
             </Population>
             <Population name="Q3: FL1-A+ , FL2-A-"  annotation=""  owningGroup="All Samples"  expanded="0"  sortPriority="10"  count="612" >
               <Graph smoothing="0"  backColor="#ffffff"  foreColor="#000000"  type="Pseudocolor"  fast="1"  rowCount="0" >
                 <Axis dimension="x"  name="FL1-A"  label=""  auto="auto" />
                 <Axis dimension="y"  name="FL2-A"  label=""  auto="auto" />
                 <GraphSettings level="5%"  smoothingHighResolution="1"  contourHighResolution="1"  histogramSmoothingCount="0"  graphResolution="256"  showOutliers="0"  drawLargeDots="0"  dotsToDraw="8000"  tint="le.chartfill.tinted.40"  lineWeight="le.lineweight.normal"  lineStyle="le.linestyle.solid" />
                 <GraphEnvironment showGrid="0"  showAxes="tnlTNL"  showGates="1"  showFreqOnPlots="1"  showGateNameOnPlots="1"  showMedians="0"  showUncomped="0"  addEventParam="0"  lastYAxisName="" >
                   <TextTraits font="SansSerif"  size="12"  name="Labels"  style="plain"  color="#000000"  background="#00ffffff"  just="left" />
                   <TextTraits font="SansSerif"  size="12"  name="LayoutGates"  style="plain"  color="#000000"  background="#00ffffff"  just="left" />
                   <TextTraits font="SansSerif"  size="10"  name="Numbers"  style="plain"  color="#000000"  background="#00ffffff"  just="left" />
                   <TextTraits font="SansSerif"  size="10"  name="Legend"  style="plain"  color="#000000"  background="#00ffffff"  just="left" />
                   <WindowPosition x="628"  y="20"  width="390"  height="520"  displayed="1"  panelState="---" />
                 </GraphEnvironment>
               </Graph>
               <Gate gating:id="ID1989208330"  gating:parent_id="ID850000323" >
                 <gating:RectangleGate eventsInside="1"  annoOffsetX="0"  annoOffsetY="0"  tint="#000000"  isTinted="0"  lineWeight="Normal"  userDefined="1"  percentX="0"  percentY="0" >
                   <gating:dimension gating:min="199730.4592782399" >
                    <data-type:fcs-dimension data-type:name="FL1-A" />
                   </gating:dimension>
                   <gating:dimension gating:max="41654.40244395083" >
                    <data-type:fcs-dimension data-type:name="FL2-A" />
                   </gating:dimension>
                 </gating:RectangleGate>
               </Gate>
             </Population>
             <Population name="Q4: FL1-A- , FL2-A-"  annotation=""  owningGroup="All Samples"  expanded="0"  sortPriority="10"  count="8497" >
               <Graph smoothing="0"  backColor="#ffffff"  foreColor="#000000"  type="Pseudocolor"  fast="1"  rowCount="0" >
                 <Axis dimension="x"  name="FL1-A"  label=""  auto="auto" />
                 <Axis dimension="y"  name="FL2-A"  label=""  auto="auto" />
                 <GraphSettings level="5%"  smoothingHighResolution="1"  contourHighResolution="1"  histogramSmoothingCount="0"  graphResolution="256"  showOutliers="0"  drawLargeDots="0"  dotsToDraw="8000"  tint="le.chartfill.tinted.40"  lineWeight="le.lineweight.normal"  lineStyle="le.linestyle.solid" />
                 <GraphEnvironment showGrid="0"  showAxes="tnlTNL"  showGates="1"  showFreqOnPlots="1"  showGateNameOnPlots="1"  showMedians="0"  showUncomped="0"  addEventParam="0"  lastYAxisName="" >
                   <TextTraits font="SansSerif"  size="12"  name="Labels"  style="plain"  color="#000000"  background="#00ffffff"  just="left" />
                   <TextTraits font="SansSerif"  size="12"  name="LayoutGates"  style="plain"  color="#000000"  background="#00ffffff"  just="left" />
                   <TextTraits font="SansSerif"  size="10"  name="Numbers"  style="plain"  color="#000000"  background="#00ffffff"  just="left" />
                   <TextTraits font="SansSerif"  size="10"  name="Legend"  style="plain"  color="#000000"  background="#00ffffff"  just="left" />
                   <WindowPosition x="628"  y="20"  width="390"  height="520"  displayed="1"  panelState="---" />
                 </GraphEnvironment>
               </Graph>
               <Gate gating:id="ID598985814"  gating:parent_id="ID850000323" >
                 <gating:RectangleGate eventsInside="1"  annoOffsetX="0"  annoOffsetY="0"  tint="#000000"  isTinted="0"  lineWeight="Normal"  userDefined="1"  percentX="0"  percentY="0" >
                   <gating:dimension gating:max="199730.4592782399" >
                    <data-type:fcs-dimension data-type:name="FL1-A" />
                   </gating:dimension>
                   <gating:dimension gating:max="41654.40244395083" >
                    <data-type:fcs-dimension data-type:name="FL2-A" />
                   </gating:dimension>
                 </gating:RectangleGate>
               </Gate>
             </Population>
           </Subpopulations>
         </Population>
       </Subpopulations>
       <Group name="All Samples"  live="1"  role="ws.group.dlog.test"  key=""  synchronized="0"  foreground="#000000"  fontStyle="bold" >
         <Criteria/>
         <SampleRefs>
           <SampleRef sampleID="1" />
           <SampleRef sampleID="2" />
           <SampleRef sampleID="3" />
           <SampleRef sampleID="4" />
           <SampleRef sampleID="5" />
         </SampleRefs>
         <Keywords/>
       </Group>
     </GroupNode>
     <GroupNode name="Compensation"  annotation=""  owningGroup="Compensation"  expanded="1"  sortPriority="10"  count="-1" >
       <Graph smoothing="0"  backColor="#ffffff"  foreColor="#000000"  type="Pseudocolor"  fast="1"  rowCount="0" >
         <Axis dimension="x"  name=""  label=""  auto="auto" />
         <Axis dimension="y"  name=""  label=""  auto="auto" />
         <GraphSettings level="5%"  smoothingHighResolution="1"  contourHighResolution="1"  histogramSmoothingCount="0"  graphResolution="256"  showOutliers="0"  drawLargeDots="0"  dotsToDraw="8000"  tint="le.chartfill.tinted.40"  lineWeight="le.lineweight.normal"  lineStyle="le.linestyle.solid" />
         <GraphEnvironment showGrid="0"  showAxes="tnlTNL"  showGates="1"  showFreqOnPlots="1"  showGateNameOnPlots="1"  showMedians="0"  showUncomped="0"  addEventParam="0"  lastYAxisName="" >
           <TextTraits font="SansSerif"  size="12"  name="Labels"  style="plain"  color="#000000"  background="#00ffffff"  just="left" />
           <TextTraits font="SansSerif"  size="12"  name="LayoutGates"  style="plain"  color="#000000"  background="#00ffffff"  just="left" />
           <TextTraits font="SansSerif"  size="10"  name="Numbers"  style="plain"  color="#000000"  background="#00ffffff"  just="left" />
           <TextTraits font="SansSerif"  size="10"  name="Legend"  style="plain"  color="#000000"  background="#00ffffff"  just="left" />
         </GraphEnvironment>
       </Graph>
       <Group name="Compensation"  live="1"  role="ws.group.dlog.compensation"  key=""  synchronized="0"  foreground="#ff00ff"  fontStyle="bold" >
         <Criteria>
           <Criterion connector="And"  keyword="Keyword"  function="Contains"  value="Value" />
           <Criterion connector="Or"  keyword="Keyword"  function="Contains"  value="Value" />
           <Criterion connector="Or"  keyword="$FIL"  function="Contains"  value="unstained" />
         </Criteria>
         <Keywords/>
       </Group>
     </GroupNode>
   </Groups>
   <SampleList>
     <Sample>
       <DataSet uri="file:/E:/20201205_211919/A02%20NC-11.fcs"  sampleID="1" />
       <Transformations>
         <transforms:linear transforms:minRange="-1864135"  transforms:maxRange="16777216"  gain="1" >
           <data-type:parameter data-type:name="FSC-A" />
         </transforms:linear>
         <transforms:linear transforms:minRange="-1864135"  transforms:maxRange="16777216"  gain="1" >
           <data-type:parameter data-type:name="SSC-A" />
         </transforms:linear>
         <transforms:log transforms:offset="31.6227766017"  transforms:decades="5.7247198959" >
           <data-type:parameter data-type:name="FL1-A" />
         </transforms:log>
         <transforms:log transforms:offset="10"  transforms:decades="6.2247198959" >
           <data-type:parameter data-type:name="FL2-A" />
         </transforms:log>
         <transforms:log transforms:offset="31.6227766017"  transforms:decades="4.2247198959" >
           <data-type:parameter data-type:name="FL3-A" />
         </transforms:log>
         <transforms:log transforms:offset="1"  transforms:decades="7.2247198959" >
           <data-type:parameter data-type:name="FL4-A" />
         </transforms:log>
         <transforms:linear transforms:minRange="0"  transforms:maxRange="16777216"  gain="1" >
           <data-type:parameter data-type:name="FSC-H" />
         </transforms:linear>
         <transforms:linear transforms:minRange="0"  transforms:maxRange="16777216"  gain="1" >
           <data-type:parameter data-type:name="SSC-H" />
         </transforms:linear>
         <transforms:log transforms:offset="1"  transforms:decades="7.2247198959" >
           <data-type:parameter data-type:name="FL1-H" />
         </transforms:log>
         <transforms:log transforms:offset="1"  transforms:decades="7.2247198959" >
           <data-type:parameter data-type:name="FL2-H" />
         </transforms:log>
         <transforms:log transforms:offset="1"  transforms:decades="7.2247198959" >
           <data-type:parameter data-type:name="FL3-H" />
         </transforms:log>
         <transforms:log transforms:offset="1"  transforms:decades="7.2247198959" >
           <data-type:parameter data-type:name="FL4-H" />
         </transforms:log>
         <transforms:linear transforms:minRange="0"  transforms:maxRange="16777216"  gain="1" >
           <data-type:parameter data-type:name="Width" />
         </transforms:linear>
         <transforms:linear transforms:minRange="0"  transforms:maxRange="128"  gain="1" >
           <data-type:parameter data-type:name="Time" />
         </transforms:linear>
       </Transformations>
       <Keywords>
         <Keyword name="#SPACERS"  value="000" />
         <Keyword name="$ENDANALYSIS"  value="0" />
         <Keyword name="$BEGINANALYSIS"  value="0" />
         <Keyword name="$ENDDATA"  value="1207160" />
         <Keyword name="$BEGINDATA"  value="2488" />
         <Keyword name="$ENDSTEXT"  value="2487" />
         <Keyword name="$BEGINSTEXT"  value="58" />
         <Keyword name="$VOL"  value="17883" />
         <Keyword name="#ACQUISITIONTIMEMILLI"  value="83491" />
         <Keyword name="#ATIM"  value="83" />
         <Keyword name="$ETIM"  value="21:09:05:66" />
         <Keyword name="$BTIM"  value="21:07:42:20" />
         <Keyword name="$PROJ"  value="20201205_211919" />
         <Keyword name="$TIMESTEP"  value="0.1" />
         <Keyword name="#CFLOWCAPTUREDDATE"  value="1607173647317" />
         <Keyword name="$SPILLOVER"  value="8,3,4,5,6,9,10,11,12,1.000,0.000,0.000,0.000,0.000,0.000,0.000,0.000,0.000,1.000,0.000,0.000,0.000,0.000,0.000,0.000,0.000,0.000,1.000,0.000,0.000,0.000,0.000,0.000,0.000,0.000,0.000,1.000,0.000,0.000,0.000,0.000,0.000,0.000,0.000,0.000,1.000,0.000,0.000,0.000,0.000,0.000,0.000,0.000,0.000,1.000,0.000,0.000,0.000,0.000,0.000,0.000,0.000,0.000,1.000,0.000,0.000,0.000,0.000,0.000,0.000,0.000,0.000,1.000" />
         <Keyword name="#LASERCONFIGURATION"  value="3 Blue 1 Red" />
         <Keyword name="#CFLOW4COLORCOMP"  value="0,0.0,0.0,0.0,0.0,0,0.0,0.0,0.0,0.0,0,0.0,0.0,0.0,0.0,0" />
         <Keyword name="$CYT"  value="Accuri C6" />
         <Keyword name="$DATE"  value="05-DEC-2020" />
         <Keyword name="$TOT"  value="21512" />
         <Keyword name="#P14VirtualGain"  value="1.0" />
         <Keyword name="#P13VirtualGain"  value="1.0" />
         <Keyword name="#P12VirtualGain"  value="1.0" />
         <Keyword name="#P11VirtualGain"  value="1.0" />
         <Keyword name="#P10VirtualGain"  value="1.0" />
         <Keyword name="#P9VirtualGain"  value="1.0" />
         <Keyword name="#P8VirtualGain"  value="1.0" />
         <Keyword name="#P7VirtualGain"  value="1.0" />
         <Keyword name="#P6VirtualGain"  value="1.0" />
         <Keyword name="#P5VirtualGain"  value="1.0" />
         <Keyword name="#P4VirtualGain"  value="1.0" />
         <Keyword name="#P3VirtualGain"  value="1.0" />
         <Keyword name="#P2VirtualGain"  value="1.0" />
         <Keyword name="#P1VirtualGain"  value="1.0" />
         <Keyword name="$P14S"  value="Time" />
         <Keyword name="$P13S"  value="Width" />
         <Keyword name="$P12S"  value="FL4-H" />
         <Keyword name="$P11S"  value="FL3-H" />
         <Keyword name="$P10S"  value="FL2-H" />
         <Keyword name="$P9S"  value="FL1-H" />
         <Keyword name="$P8S"  value="SSC-H" />
         <Keyword name="$P7S"  value="FSC-H" />
         <Keyword name="$P6S"  value="FL4-A" />
         <Keyword name="$P5S"  value="FL3-A" />
         <Keyword name="$P4S"  value="FL2-A" />
         <Keyword name="$P3S"  value="FL1-A" />
         <Keyword name="$P2S"  value="SSC-A" />
         <Keyword name="$P1S"  value="FSC-A" />
         <Keyword name="#CFLOWDECADES14"  value="7.224719870049579" />
         <Keyword name="$P14E"  value="0,0" />
         <Keyword name="#CFLOWDECADES13"  value="7.224719870049579" />
         <Keyword name="$P13E"  value="0,0" />
         <Keyword name="#CFLOWDECADES12"  value="7.224719870049579" />
         <Keyword name="$P12E"  value="0,0" />
         <Keyword name="#CFLOWDECADES11"  value="7.224719870049579" />
         <Keyword name="$P11E"  value="0,0" />
         <Keyword name="#CFLOWDECADES10"  value="7.224719870049579" />
         <Keyword name="$P10E"  value="0,0" />
         <Keyword name="#CFLOWDECADES9"  value="7.224719870049579" />
         <Keyword name="$P9E"  value="0,0" />
         <Keyword name="#CFLOWDECADES8"  value="7.224719870049579" />
         <Keyword name="$P8E"  value="0,0" />
         <Keyword name="#CFLOWDECADES7"  value="7.224719870049579" />
         <Keyword name="$P7E"  value="0,0" />
         <Keyword name="#CFLOWDECADES6"  value="7.224719870049579" />
         <Keyword name="$P6E"  value="0,0" />
         <Keyword name="#CFLOWDECADES5"  value="7.224719870049579" />
         <Keyword name="$P5E"  value="0,0" />
         <Keyword name="#CFLOWDECADES4"  value="7.224719870049579" />
         <Keyword name="$P4E"  value="0,0" />
         <Keyword name="#CFLOWDECADES3"  value="7.224719870049579" />
         <Keyword name="$P3E"  value="0,0" />
         <Keyword name="#CFLOWDECADES2"  value="7.224719870049579" />
         <Keyword name="$P2E"  value="0,0" />
         <Keyword name="#CFLOWDECADES1"  value="7.224719870049579" />
         <Keyword name="$P1E"  value="0,0" />
         <Keyword name="$P14N"  value="Time" />
         <Keyword name="$P13N"  value="Width" />
         <Keyword name="$P12N"  value="FL4-H" />
         <Keyword name="$P11N"  value="FL3-H" />
         <Keyword name="$P10N"  value="FL2-H" />
         <Keyword name="$P9N"  value="FL1-H" />
         <Keyword name="$P8N"  value="SSC-H" />
         <Keyword name="$P7N"  value="FSC-H" />
         <Keyword name="$P6N"  value="FL4-A" />
         <Keyword name="$P5N"  value="FL3-A" />
         <Keyword name="$P4N"  value="FL2-A" />
         <Keyword name="$P3N"  value="FL1-A" />
         <Keyword name="$P2N"  value="SSC-A" />
         <Keyword name="$P1N"  value="FSC-A" />
         <Keyword name="$P14R"  value="128" />
         <Keyword name="$P13R"  value="16777216" />
         <Keyword name="$P12R"  value="16777216" />
         <Keyword name="$P11R"  value="16777216" />
         <Keyword name="$P10R"  value="16777216" />
         <Keyword name="$P9R"  value="16777216" />
         <Keyword name="$P8R"  value="16777216" />
         <Keyword name="$P7R"  value="16777216" />
         <Keyword name="$P6R"  value="16777216" />
         <Keyword name="$P5R"  value="16777216" />
         <Keyword name="$P4R"  value="16777216" />
         <Keyword name="$P3R"  value="16777216" />
         <Keyword name="$P2R"  value="16777216" />
         <Keyword name="$P1R"  value="16777216" />
         <Keyword name="$P14B"  value="32" />
         <Keyword name="$P13B"  value="32" />
         <Keyword name="$P12B"  value="32" />
         <Keyword name="$P11B"  value="32" />
         <Keyword name="$P10B"  value="32" />
         <Keyword name="$P9B"  value="32" />
         <Keyword name="$P8B"  value="32" />
         <Keyword name="$P7B"  value="32" />
         <Keyword name="$P6B"  value="32" />
         <Keyword name="$P5B"  value="32" />
         <Keyword name="$P4B"  value="32" />
         <Keyword name="$P3B"  value="32" />
         <Keyword name="$P2B"  value="32" />
         <Keyword name="$P1B"  value="32" />
         <Keyword name="$PAR"  value="14" />
         <Keyword name="$NEXTDATA"  value="0" />
         <Keyword name="$BYTEORD"  value="4,3,2,1" />
         <Keyword name="$MODE"  value="L" />
         <Keyword name="$DATATYPE"  value="I" />
         <Keyword name="#SAMPLE"  value="NC-11" />
         <Keyword name="$SMNO"  value="A2" />
         <Keyword name="$FIL"  value="A02 NC-11.fcs" />
         <Keyword name="FJ_FCS_VERSION"  value="3" />
         <Keyword name="$P14G"  value="1.0" />
       </Keywords>
       <SampleNode name="A02 NC-11.fcs"  annotation=""  owningGroup=""  expanded="1"  sortPriority="10"  count="21512"  sampleID="1" >
         <Graph smoothing="0"  backColor="#ffffff"  foreColor="#000000"  type="Pseudocolor"  fast="1"  rowCount="21512" >
           <Axis dimension="x"  name="FSC-A"  label=""  auto="auto" />
           <Axis dimension="y"  name="SSC-A"  label=""  auto="auto" />
           <GraphSettings level="5%"  smoothingHighResolution="1"  contourHighResolution="1"  histogramSmoothingCount="0"  graphResolution="256"  showOutliers="0"  drawLargeDots="0"  dotsToDraw="8000"  tint="le.chartfill.tinted.40"  lineWeight="le.lineweight.normal"  lineStyle="le.linestyle.solid" />
           <GraphEnvironment showGrid="0"  showAxes="tnlTNL"  showGates="1"  showFreqOnPlots="1"  showGateNameOnPlots="1"  showMedians="0"  showUncomped="0"  addEventParam="0"  lastYAxisName="" >
             <TextTraits font="SansSerif"  size="12"  name="Labels"  style="plain"  color="#000000"  background="#00ffffff"  just="left" />
             <TextTraits font="SansSerif"  size="12"  name="LayoutGates"  style="plain"  color="#000000"  background="#00ffffff"  just="left" />
             <TextTraits font="SansSerif"  size="10"  name="Numbers"  style="plain"  color="#000000"  background="#00ffffff"  just="left" />
             <TextTraits font="SansSerif"  size="10"  name="Legend"  style="plain"  color="#000000"  background="#00ffffff"  just="left" />
             <WindowPosition x="628"  y="20"  width="390"  height="520"  displayed="0"  panelState="---" />
           </GraphEnvironment>
         </Graph>
         <Subpopulations>
           <Population name="Lymphocytes"  annotation=""  owningGroup="All Samples"  expanded="1"  sortPriority="10"  count="15033" >
             <Graph smoothing="0"  backColor="#ffffff"  foreColor="#000000"  type="Pseudocolor"  fast="1"  rowCount="21512" >
               <Axis dimension="x"  name="FL1-A"  label=""  auto="auto" />
               <Axis dimension="y"  name="FL2-A"  label=""  auto="auto" />
               <GraphSettings level="5%"  smoothingHighResolution="1"  contourHighResolution="1"  histogramSmoothingCount="0"  graphResolution="256"  showOutliers="0"  drawLargeDots="0"  dotsToDraw="8000"  tint="le.chartfill.tinted.40"  lineWeight="le.lineweight.normal"  lineStyle="le.linestyle.solid" />
               <GraphEnvironment showGrid="0"  showAxes="tnlTNL"  showGates="1"  showFreqOnPlots="1"  showGateNameOnPlots="1"  showMedians="0"  showUncomped="0"  addEventParam="0"  lastYAxisName="" >
                 <TextTraits font="SansSerif"  size="12"  name="Labels"  style="plain"  color="#000000"  background="#00ffffff"  just="left" />
                 <TextTraits font="SansSerif"  size="12"  name="LayoutGates"  style="plain"  color="#000000"  background="#00ffffff"  just="left" />
                 <TextTraits font="SansSerif"  size="10"  name="Numbers"  style="plain"  color="#000000"  background="#00ffffff"  just="left" />
                 <TextTraits font="SansSerif"  size="10"  name="Legend"  style="plain"  color="#000000"  background="#00ffffff"  just="left" />
                 <WindowPosition x="628"  y="20"  width="390"  height="520"  displayed="1"  panelState="---" />
               </GraphEnvironment>
             </Graph>
             <Gate gating:id="ID169854704" >
               <gating:PolygonGate eventsInside="1"  annoOffsetX="0"  annoOffsetY="0"  tint="#000000"  isTinted="0"  lineWeight="Normal"  userDefined="1"  quadId="-1"  gateResolution="256" >
                 <gating:dimension>
                   <data-type:fcs-dimension data-type:name="FSC-A" />
                 </gating:dimension>
                 <gating:dimension>
                   <data-type:fcs-dimension data-type:name="SSC-A" />
                 </gating:dimension>
                 <gating:vertex>
                   <gating:coordinate data-type:value="642265.0382819793" />
                   <gating:coordinate data-type:value="-221725.3215859029" />
                 </gating:vertex>
                 <gating:vertex>
                   <gating:coordinate data-type:value="1268865.075630252" />
                   <gating:coordinate data-type:value="-1453532.6637298092" />
                 </gating:vertex>
                 <gating:vertex>
                   <gating:coordinate data-type:value="2757040.1643324" />
                   <gating:coordinate data-type:value="-1699894.1321585905" />
                 </gating:vertex>
                 <gating:vertex>
                   <gating:coordinate data-type:value="6125015.365079366" />
                   <gating:coordinate data-type:value="-796568.747919726" />
                 </gating:vertex>
                 <gating:vertex>
                   <gating:coordinate data-type:value="16385590.976657331" />
                   <gating:coordinate data-type:value="1338563.9784630446" />
                 </gating:vertex>
                 <gating:vertex>
                   <gating:coordinate data-type:value="18422041.098039214" />
                   <gating:coordinate data-type:value="18255384.810572688" />
                 </gating:vertex>
                 <gating:vertex>
                   <gating:coordinate data-type:value="6281665.374416433" />
                   <gating:coordinate data-type:value="17434179.915810086" />
                 </gating:vertex>
                 <gating:vertex>
                   <gating:coordinate data-type:value="-1942460.1157796453" />
                   <gating:coordinate data-type:value="12342709.56828194" />
                 </gating:vertex>
                 <gating:vertex>
                   <gating:coordinate data-type:value="-1942460.1157796453" />
                   <gating:coordinate data-type:value="3884299.1522271177" />
                 </gating:vertex>
               </gating:PolygonGate>
             </Gate>
             <Subpopulations>
               <Population name="Q1: FL1-A- , FL2-A+"  annotation=""  owningGroup="All Samples"  expanded="0"  sortPriority="10"  count="315" >
                 <Graph smoothing="0"  backColor="#ffffff"  foreColor="#000000"  type="Pseudocolor"  fast="1"  rowCount="21512" >
                   <Axis dimension="x"  name="FL1-A"  label=""  auto="auto" />
                   <Axis dimension="y"  name="FL2-A"  label=""  auto="auto" />
                   <GraphSettings level="5%"  smoothingHighResolution="1"  contourHighResolution="1"  histogramSmoothingCount="0"  graphResolution="256"  showOutliers="0"  drawLargeDots="0"  dotsToDraw="8000"  tint="le.chartfill.tinted.40"  lineWeight="le.lineweight.normal"  lineStyle="le.linestyle.solid" />
                   <GraphEnvironment showGrid="0"  showAxes="tnlTNL"  showGates="1"  showFreqOnPlots="1"  showGateNameOnPlots="1"  showMedians="0"  showUncomped="0"  addEventParam="0"  lastYAxisName="" >
                    <TextTraits font="SansSerif"  size="12"  name="Labels"  style="plain"  color="#000000"  background="#00ffffff"  just="left" />
                    <TextTraits font="SansSerif"  size="12"  name="LayoutGates"  style="plain"  color="#000000"  background="#00ffffff"  just="left" />
                    <TextTraits font="SansSerif"  size="10"  name="Numbers"  style="plain"  color="#000000"  background="#00ffffff"  just="left" />
                    <TextTraits font="SansSerif"  size="10"  name="Legend"  style="plain"  color="#000000"  background="#00ffffff"  just="left" />
                    <WindowPosition x="628"  y="20"  width="390"  height="520"  displayed="1"  panelState="---" />
                   </GraphEnvironment>
                 </Graph>
                 <Gate gating:id="ID367073841"  gating:parent_id="ID169854704" >
                   <gating:RectangleGate eventsInside="1"  annoOffsetX="0"  annoOffsetY="0"  tint="#000000"  isTinted="0"  lineWeight="Normal"  userDefined="1"  percentX="0"  percentY="0" >
                    <gating:dimension gating:max="199730.4592782399" >
                    <data-type:fcs-dimension data-type:name="FL1-A" />
                    </gating:dimension>
                    <gating:dimension gating:min="41654.40244395083" >
                    <data-type:fcs-dimension data-type:name="FL2-A" />
                    </gating:dimension>
                   </gating:RectangleGate>
                 </Gate>
               </Population>
               <Population name="Q2: FL1-A+ , FL2-A+"  annotation=""  owningGroup="All Samples"  expanded="0"  sortPriority="10"  count="671" >
                 <Graph smoothing="0"  backColor="#ffffff"  foreColor="#000000"  type="Pseudocolor"  fast="1"  rowCount="21512" >
                   <Axis dimension="x"  name="FL1-A"  label=""  auto="auto" />
                   <Axis dimension="y"  name="FL2-A"  label=""  auto="auto" />
                   <GraphSettings level="5%"  smoothingHighResolution="1"  contourHighResolution="1"  histogramSmoothingCount="0"  graphResolution="256"  showOutliers="0"  drawLargeDots="0"  dotsToDraw="8000"  tint="le.chartfill.tinted.40"  lineWeight="le.lineweight.normal"  lineStyle="le.linestyle.solid" />
                   <GraphEnvironment showGrid="0"  showAxes="tnlTNL"  showGates="1"  showFreqOnPlots="1"  showGateNameOnPlots="1"  showMedians="0"  showUncomped="0"  addEventParam="0"  lastYAxisName="" >
                    <TextTraits font="SansSerif"  size="12"  name="Labels"  style="plain"  color="#000000"  background="#00ffffff"  just="left" />
                    <TextTraits font="SansSerif"  size="12"  name="LayoutGates"  style="plain"  color="#000000"  background="#00ffffff"  just="left" />
                    <TextTraits font="SansSerif"  size="10"  name="Numbers"  style="plain"  color="#000000"  background="#00ffffff"  just="left" />
                    <TextTraits font="SansSerif"  size="10"  name="Legend"  style="plain"  color="#000000"  background="#00ffffff"  just="left" />
                    <WindowPosition x="628"  y="20"  width="390"  height="520"  displayed="1"  panelState="---" />
                   </GraphEnvironment>
                 </Graph>
                 <Gate gating:id="ID1837011503"  gating:parent_id="ID169854704" >
                   <gating:RectangleGate eventsInside="1"  annoOffsetX="0"  annoOffsetY="0"  tint="#000000"  isTinted="0"  lineWeight="Normal"  userDefined="1"  percentX="0"  percentY="0" >
                    <gating:dimension gating:min="199730.4592782399" >
                    <data-type:fcs-dimension data-type:name="FL1-A" />
                    </gating:dimension>
                    <gating:dimension gating:min="41654.40244395083" >
                    <data-type:fcs-dimension data-type:name="FL2-A" />
                    </gating:dimension>
                   </gating:RectangleGate>
                 </Gate>
               </Population>
               <Population name="Q3: FL1-A+ , FL2-A-"  annotation=""  owningGroup="All Samples"  expanded="0"  sortPriority="10"  count="87" >
                 <Graph smoothing="0"  backColor="#ffffff"  foreColor="#000000"  type="Pseudocolor"  fast="1"  rowCount="21512" >
                   <Axis dimension="x"  name="FL1-A"  label=""  auto="auto" />
                   <Axis dimension="y"  name="FL2-A"  label=""  auto="auto" />
                   <GraphSettings level="5%"  smoothingHighResolution="1"  contourHighResolution="1"  histogramSmoothingCount="0"  graphResolution="256"  showOutliers="0"  drawLargeDots="0"  dotsToDraw="8000"  tint="le.chartfill.tinted.40"  lineWeight="le.lineweight.normal"  lineStyle="le.linestyle.solid" />
                   <GraphEnvironment showGrid="0"  showAxes="tnlTNL"  showGates="1"  showFreqOnPlots="1"  showGateNameOnPlots="1"  showMedians="0"  showUncomped="0"  addEventParam="0"  lastYAxisName="" >
                    <TextTraits font="SansSerif"  size="12"  name="Labels"  style="plain"  color="#000000"  background="#00ffffff"  just="left" />
                    <TextTraits font="SansSerif"  size="12"  name="LayoutGates"  style="plain"  color="#000000"  background="#00ffffff"  just="left" />
                    <TextTraits font="SansSerif"  size="10"  name="Numbers"  style="plain"  color="#000000"  background="#00ffffff"  just="left" />
                    <TextTraits font="SansSerif"  size="10"  name="Legend"  style="plain"  color="#000000"  background="#00ffffff"  just="left" />
                    <WindowPosition x="628"  y="20"  width="390"  height="520"  displayed="1"  panelState="---" />
                   </GraphEnvironment>
                 </Graph>
                 <Gate gating:id="ID279938002"  gating:parent_id="ID169854704" >
                   <gating:RectangleGate eventsInside="1"  annoOffsetX="0"  annoOffsetY="0"  tint="#000000"  isTinted="0"  lineWeight="Normal"  userDefined="1"  percentX="0"  percentY="0" >
                    <gating:dimension gating:min="199730.4592782399" >
                    <data-type:fcs-dimension data-type:name="FL1-A" />
                    </gating:dimension>
                    <gating:dimension gating:max="41654.40244395083" >
                    <data-type:fcs-dimension data-type:name="FL2-A" />
                    </gating:dimension>
                   </gating:RectangleGate>
                 </Gate>
               </Population>
               <Population name="Q4: FL1-A- , FL2-A-"  annotation=""  owningGroup="All Samples"  expanded="0"  sortPriority="10"  count="13960" >
                 <Graph smoothing="0"  backColor="#ffffff"  foreColor="#000000"  type="Pseudocolor"  fast="1"  rowCount="21512" >
                   <Axis dimension="x"  name="FL1-A"  label=""  auto="auto" />
                   <Axis dimension="y"  name="FL2-A"  label=""  auto="auto" />
                   <GraphSettings level="5%"  smoothingHighResolution="1"  contourHighResolution="1"  histogramSmoothingCount="0"  graphResolution="256"  showOutliers="0"  drawLargeDots="0"  dotsToDraw="8000"  tint="le.chartfill.tinted.40"  lineWeight="le.lineweight.normal"  lineStyle="le.linestyle.solid" />
                   <GraphEnvironment showGrid="0"  showAxes="tnlTNL"  showGates="1"  showFreqOnPlots="1"  showGateNameOnPlots="1"  showMedians="0"  showUncomped="0"  addEventParam="0"  lastYAxisName="" >
                    <TextTraits font="SansSerif"  size="12"  name="Labels"  style="plain"  color="#000000"  background="#00ffffff"  just="left" />
                    <TextTraits font="SansSerif"  size="12"  name="LayoutGates"  style="plain"  color="#000000"  background="#00ffffff"  just="left" />
                    <TextTraits font="SansSerif"  size="10"  name="Numbers"  style="plain"  color="#000000"  background="#00ffffff"  just="left" />
                    <TextTraits font="SansSerif"  size="10"  name="Legend"  style="plain"  color="#000000"  background="#00ffffff"  just="left" />
                    <WindowPosition x="628"  y="20"  width="390"  height="520"  displayed="1"  panelState="---" />
                   </GraphEnvironment>
                 </Graph>
                 <Gate gating:id="ID1928812684"  gating:parent_id="ID169854704" >
                   <gating:RectangleGate eventsInside="1"  annoOffsetX="0"  annoOffsetY="0"  tint="#000000"  isTinted="0"  lineWeight="Normal"  userDefined="1"  percentX="0"  percentY="0" >
                    <gating:dimension gating:max="199730.4592782399" >
                    <data-type:fcs-dimension data-type:name="FL1-A" />
                    </gating:dimension>
                    <gating:dimension gating:max="41654.40244395083" >
                    <data-type:fcs-dimension data-type:name="FL2-A" />
                    </gating:dimension>
                   </gating:RectangleGate>
                 </Gate>
               </Population>
             </Subpopulations>
           </Population>
         </Subpopulations>
       </SampleNode>
     </Sample>
     <Sample>
       <DataSet uri="file:/E:/20201205_211919/A06%2011-3.fcs"  sampleID="5" />
       <Transformations>
         <transforms:linear transforms:minRange="-1864135"  transforms:maxRange="16777216"  gain="1" >
           <data-type:parameter data-type:name="FSC-A" />
         </transforms:linear>
         <transforms:linear transforms:minRange="-1864135"  transforms:maxRange="16777216"  gain="1" >
           <data-type:parameter data-type:name="SSC-A" />
         </transforms:linear>
         <transforms:log transforms:offset="31.6227766017"  transforms:decades="5.7247198959" >
           <data-type:parameter data-type:name="FL1-A" />
         </transforms:log>
         <transforms:log transforms:offset="10"  transforms:decades="6.2247198959" >
           <data-type:parameter data-type:name="FL2-A" />
         </transforms:log>
         <transforms:log transforms:offset="31.6227766017"  transforms:decades="4.2247198959" >
           <data-type:parameter data-type:name="FL3-A" />
         </transforms:log>
         <transforms:log transforms:offset="1"  transforms:decades="7.2247198959" >
           <data-type:parameter data-type:name="FL4-A" />
         </transforms:log>
         <transforms:linear transforms:minRange="0"  transforms:maxRange="16777216"  gain="1" >
           <data-type:parameter data-type:name="FSC-H" />
         </transforms:linear>
         <transforms:linear transforms:minRange="0"  transforms:maxRange="16777216"  gain="1" >
           <data-type:parameter data-type:name="SSC-H" />
         </transforms:linear>
         <transforms:log transforms:offset="1"  transforms:decades="7.2247198959" >
           <data-type:parameter data-type:name="FL1-H" />
         </transforms:log>
         <transforms:log transforms:offset="1"  transforms:decades="7.2247198959" >
           <data-type:parameter data-type:name="FL2-H" />
         </transforms:log>
         <transforms:log transforms:offset="1"  transforms:decades="7.2247198959" >
           <data-type:parameter data-type:name="FL3-H" />
         </transforms:log>
         <transforms:log transforms:offset="1"  transforms:decades="7.2247198959" >
           <data-type:parameter data-type:name="FL4-H" />
         </transforms:log>
         <transforms:linear transforms:minRange="0"  transforms:maxRange="16777216"  gain="1" >
           <data-type:parameter data-type:name="Width" />
         </transforms:linear>
         <transforms:linear transforms:minRange="0"  transforms:maxRange="128"  gain="1" >
           <data-type:parameter data-type:name="Time" />
         </transforms:linear>
       </Transformations>
       <Keywords>
         <Keyword name="#SPACERS"  value="000" />
         <Keyword name="$ENDANALYSIS"  value="0" />
         <Keyword name="$BEGINANALYSIS"  value="0" />
         <Keyword name="$ENDDATA"  value="1372750" />
         <Keyword name="$BEGINDATA"  value="2486" />
         <Keyword name="$ENDSTEXT"  value="2485" />
         <Keyword name="$BEGINSTEXT"  value="58" />
         <Keyword name="$VOL"  value="19223" />
         <Keyword name="#ACQUISITIONTIMEMILLI"  value="89255" />
         <Keyword name="#ATIM"  value="89" />
         <Keyword name="$ETIM"  value="21:17:58:30" />
         <Keyword name="$BTIM"  value="21:16:29:80" />
         <Keyword name="$PROJ"  value="20201205_211919" />
         <Keyword name="$TIMESTEP"  value="0.1" />
         <Keyword name="#CFLOWCAPTUREDDATE"  value="1607174174260" />
         <Keyword name="$SPILLOVER"  value="8,3,4,5,6,9,10,11,12,1.000,0.000,0.000,0.000,0.000,0.000,0.000,0.000,0.000,1.000,0.000,0.000,0.000,0.000,0.000,0.000,0.000,0.000,1.000,0.000,0.000,0.000,0.000,0.000,0.000,0.000,0.000,1.000,0.000,0.000,0.000,0.000,0.000,0.000,0.000,0.000,1.000,0.000,0.000,0.000,0.000,0.000,0.000,0.000,0.000,1.000,0.000,0.000,0.000,0.000,0.000,0.000,0.000,0.000,1.000,0.000,0.000,0.000,0.000,0.000,0.000,0.000,0.000,1.000" />
         <Keyword name="#LASERCONFIGURATION"  value="3 Blue 1 Red" />
         <Keyword name="#CFLOW4COLORCOMP"  value="0,0.0,0.0,0.0,0.0,0,0.0,0.0,0.0,0.0,0,0.0,0.0,0.0,0.0,0" />
         <Keyword name="$CYT"  value="Accuri C6" />
         <Keyword name="$DATE"  value="05-DEC-2020" />
         <Keyword name="$TOT"  value="24469" />
         <Keyword name="#P14VirtualGain"  value="1.0" />
         <Keyword name="#P13VirtualGain"  value="1.0" />
         <Keyword name="#P12VirtualGain"  value="1.0" />
         <Keyword name="#P11VirtualGain"  value="1.0" />
         <Keyword name="#P10VirtualGain"  value="1.0" />
         <Keyword name="#P9VirtualGain"  value="1.0" />
         <Keyword name="#P8VirtualGain"  value="1.0" />
         <Keyword name="#P7VirtualGain"  value="1.0" />
         <Keyword name="#P6VirtualGain"  value="1.0" />
         <Keyword name="#P5VirtualGain"  value="1.0" />
         <Keyword name="#P4VirtualGain"  value="1.0" />
         <Keyword name="#P3VirtualGain"  value="1.0" />
         <Keyword name="#P2VirtualGain"  value="1.0" />
         <Keyword name="#P1VirtualGain"  value="1.0" />
         <Keyword name="$P14S"  value="Time" />
         <Keyword name="$P13S"  value="Width" />
         <Keyword name="$P12S"  value="FL4-H" />
         <Keyword name="$P11S"  value="FL3-H" />
         <Keyword name="$P10S"  value="FL2-H" />
         <Keyword name="$P9S"  value="FL1-H" />
         <Keyword name="$P8S"  value="SSC-H" />
         <Keyword name="$P7S"  value="FSC-H" />
         <Keyword name="$P6S"  value="FL4-A" />
         <Keyword name="$P5S"  value="FL3-A" />
         <Keyword name="$P4S"  value="FL2-A" />
         <Keyword name="$P3S"  value="FL1-A" />
         <Keyword name="$P2S"  value="SSC-A" />
         <Keyword name="$P1S"  value="FSC-A" />
         <Keyword name="#CFLOWDECADES14"  value="7.224719870049579" />
         <Keyword name="$P14E"  value="0,0" />
         <Keyword name="#CFLOWDECADES13"  value="7.224719870049579" />
         <Keyword name="$P13E"  value="0,0" />
         <Keyword name="#CFLOWDECADES12"  value="7.224719870049579" />
         <Keyword name="$P12E"  value="0,0" />
         <Keyword name="#CFLOWDECADES11"  value="7.224719870049579" />
         <Keyword name="$P11E"  value="0,0" />
         <Keyword name="#CFLOWDECADES10"  value="7.224719870049579" />
         <Keyword name="$P10E"  value="0,0" />
         <Keyword name="#CFLOWDECADES9"  value="7.224719870049579" />
         <Keyword name="$P9E"  value="0,0" />
         <Keyword name="#CFLOWDECADES8"  value="7.224719870049579" />
         <Keyword name="$P8E"  value="0,0" />
         <Keyword name="#CFLOWDECADES7"  value="7.224719870049579" />
         <Keyword name="$P7E"  value="0,0" />
         <Keyword name="#CFLOWDECADES6"  value="7.224719870049579" />
         <Keyword name="$P6E"  value="0,0" />
         <Keyword name="#CFLOWDECADES5"  value="7.224719870049579" />
         <Keyword name="$P5E"  value="0,0" />
         <Keyword name="#CFLOWDECADES4"  value="7.224719870049579" />
         <Keyword name="$P4E"  value="0,0" />
         <Keyword name="#CFLOWDECADES3"  value="7.224719870049579" />
         <Keyword name="$P3E"  value="0,0" />
         <Keyword name="#CFLOWDECADES2"  value="7.224719870049579" />
         <Keyword name="$P2E"  value="0,0" />
         <Keyword name="#CFLOWDECADES1"  value="7.224719870049579" />
         <Keyword name="$P1E"  value="0,0" />
         <Keyword name="$P14N"  value="Time" />
         <Keyword name="$P13N"  value="Width" />
         <Keyword name="$P12N"  value="FL4-H" />
         <Keyword name="$P11N"  value="FL3-H" />
         <Keyword name="$P10N"  value="FL2-H" />
         <Keyword name="$P9N"  value="FL1-H" />
         <Keyword name="$P8N"  value="SSC-H" />
         <Keyword name="$P7N"  value="FSC-H" />
         <Keyword name="$P6N"  value="FL4-A" />
         <Keyword name="$P5N"  value="FL3-A" />
         <Keyword name="$P4N"  value="FL2-A" />
         <Keyword name="$P3N"  value="FL1-A" />
         <Keyword name="$P2N"  value="SSC-A" />
         <Keyword name="$P1N"  value="FSC-A" />
         <Keyword name="$P14R"  value="128" />
         <Keyword name="$P13R"  value="16777216" />
         <Keyword name="$P12R"  value="16777216" />
         <Keyword name="$P11R"  value="16777216" />
         <Keyword name="$P10R"  value="16777216" />
         <Keyword name="$P9R"  value="16777216" />
         <Keyword name="$P8R"  value="16777216" />
         <Keyword name="$P7R"  value="16777216" />
         <Keyword name="$P6R"  value="16777216" />
         <Keyword name="$P5R"  value="16777216" />
         <Keyword name="$P4R"  value="16777216" />
         <Keyword name="$P3R"  value="16777216" />
         <Keyword name="$P2R"  value="16777216" />
         <Keyword name="$P1R"  value="16777216" />
         <Keyword name="$P14B"  value="32" />
         <Keyword name="$P13B"  value="32" />
         <Keyword name="$P12B"  value="32" />
         <Keyword name="$P11B"  value="32" />
         <Keyword name="$P10B"  value="32" />
         <Keyword name="$P9B"  value="32" />
         <Keyword name="$P8B"  value="32" />
         <Keyword name="$P7B"  value="32" />
         <Keyword name="$P6B"  value="32" />
         <Keyword name="$P5B"  value="32" />
         <Keyword name="$P4B"  value="32" />
         <Keyword name="$P3B"  value="32" />
         <Keyword name="$P2B"  value="32" />
         <Keyword name="$P1B"  value="32" />
         <Keyword name="$PAR"  value="14" />
         <Keyword name="$NEXTDATA"  value="0" />
         <Keyword name="$BYTEORD"  value="4,3,2,1" />
         <Keyword name="$MODE"  value="L" />
         <Keyword name="$DATATYPE"  value="I" />
         <Keyword name="#SAMPLE"  value="11-3" />
         <Keyword name="$SMNO"  value="A6" />
         <Keyword name="$FIL"  value="A06 11-3.fcs" />
         <Keyword name="FJ_FCS_VERSION"  value="3" />
         <Keyword name="$P14G"  value="1.0" />
       </Keywords>
       <SampleNode name="A06 11-3.fcs"  annotation=""  owningGroup=""  expanded="1"  sortPriority="10"  count="24469"  sampleID="5" >
         <Graph smoothing="0"  backColor="#ffffff"  foreColor="#000000"  type="Pseudocolor"  fast="1"  rowCount="24469" >
           <Axis dimension="x"  name="FSC-A"  label=""  auto="auto" />
           <Axis dimension="y"  name="SSC-A"  label=""  auto="auto" />
           <GraphSettings level="5%"  smoothingHighResolution="1"  contourHighResolution="1"  histogramSmoothingCount="0"  graphResolution="256"  showOutliers="0"  drawLargeDots="0"  dotsToDraw="8000"  tint="le.chartfill.tinted.40"  lineWeight="le.lineweight.normal"  lineStyle="le.linestyle.solid" />
           <GraphEnvironment showGrid="0"  showAxes="tnlTNL"  showGates="1"  showFreqOnPlots="1"  showGateNameOnPlots="1"  showMedians="0"  showUncomped="0"  addEventParam="0"  lastYAxisName="" >
             <TextTraits font="SansSerif"  size="12"  name="Labels"  style="plain"  color="#000000"  background="#00ffffff"  just="left" />
             <TextTraits font="SansSerif"  size="12"  name="LayoutGates"  style="plain"  color="#000000"  background="#00ffffff"  just="left" />
             <TextTraits font="SansSerif"  size="10"  name="Numbers"  style="plain"  color="#000000"  background="#00ffffff"  just="left" />
             <TextTraits font="SansSerif"  size="10"  name="Legend"  style="plain"  color="#000000"  background="#00ffffff"  just="left" />
             <WindowPosition x="628"  y="20"  width="390"  height="520"  displayed="0"  panelState="---" />
           </GraphEnvironment>
         </Graph>
         <Subpopulations>
           <Population name="Lymphocytes"  annotation=""  owningGroup="All Samples"  expanded="1"  sortPriority="10"  count="10137" >
             <Graph smoothing="0"  backColor="#ffffff"  foreColor="#000000"  type="Pseudocolor"  fast="1"  rowCount="24469" >
               <Axis dimension="x"  name="FL1-A"  label=""  auto="auto" />
               <Axis dimension="y"  name="FL2-A"  label=""  auto="auto" />
               <GraphSettings level="5%"  smoothingHighResolution="1"  contourHighResolution="1"  histogramSmoothingCount="0"  graphResolution="256"  showOutliers="0"  drawLargeDots="0"  dotsToDraw="8000"  tint="le.chartfill.tinted.40"  lineWeight="le.lineweight.normal"  lineStyle="le.linestyle.solid" />
               <GraphEnvironment showGrid="0"  showAxes="tnlTNL"  showGates="1"  showFreqOnPlots="1"  showGateNameOnPlots="1"  showMedians="0"  showUncomped="0"  addEventParam="0"  lastYAxisName="" >
                 <TextTraits font="SansSerif"  size="12"  name="Labels"  style="plain"  color="#000000"  background="#00ffffff"  just="left" />
                 <TextTraits font="SansSerif"  size="12"  name="LayoutGates"  style="plain"  color="#000000"  background="#00ffffff"  just="left" />
                 <TextTraits font="SansSerif"  size="10"  name="Numbers"  style="plain"  color="#000000"  background="#00ffffff"  just="left" />
                 <TextTraits font="SansSerif"  size="10"  name="Legend"  style="plain"  color="#000000"  background="#00ffffff"  just="left" />
                 <WindowPosition x="628"  y="20"  width="390"  height="520"  displayed="1"  panelState="---" />
               </GraphEnvironment>
               <WindowPosition x="628"  y="20"  width="390"  height="520"  displayed="1" />
             </Graph>
             <Gate gating:id="ID735002046" >
               <gating:PolygonGate eventsInside="1"  annoOffsetX="0"  annoOffsetY="0"  tint="#000000"  isTinted="0"  lineWeight="Normal"  userDefined="1"  quadId="-1"  gateResolution="256" >
                 <gating:dimension>
                   <data-type:fcs-dimension data-type:name="FSC-A" />
                 </gating:dimension>
                 <gating:dimension>
                   <data-type:fcs-dimension data-type:name="SSC-A" />
                 </gating:dimension>
                 <gating:vertex>
                   <gating:coordinate data-type:value="642265.0382819793" />
                   <gating:coordinate data-type:value="-221725.3215859029" />
                 </gating:vertex>
                 <gating:vertex>
                   <gating:coordinate data-type:value="1268865.075630252" />
                   <gating:coordinate data-type:value="-1453532.6637298092" />
                 </gating:vertex>
                 <gating:vertex>
                   <gating:coordinate data-type:value="2757040.1643324" />
                   <gating:coordinate data-type:value="-1699894.1321585905" />
                 </gating:vertex>
                 <gating:vertex>
                   <gating:coordinate data-type:value="6125015.365079366" />
                   <gating:coordinate data-type:value="-796568.747919726" />
                 </gating:vertex>
                 <gating:vertex>
                   <gating:coordinate data-type:value="16385590.976657331" />
                   <gating:coordinate data-type:value="1338563.9784630446" />
                 </gating:vertex>
                 <gating:vertex>
                   <gating:coordinate data-type:value="18422041.098039214" />
                   <gating:coordinate data-type:value="18255384.810572688" />
                 </gating:vertex>
                 <gating:vertex>
                   <gating:coordinate data-type:value="6281665.374416433" />
                   <gating:coordinate data-type:value="17434179.915810086" />
                 </gating:vertex>
                 <gating:vertex>
                   <gating:coordinate data-type:value="-1942460.1157796453" />
                   <gating:coordinate data-type:value="12342709.56828194" />
                 </gating:vertex>
                 <gating:vertex>
                   <gating:coordinate data-type:value="-1942460.1157796453" />
                   <gating:coordinate data-type:value="3884299.1522271177" />
                 </gating:vertex>
               </gating:PolygonGate>
             </Gate>
             <Subpopulations>
               <Population name="Q1: FL1-A- , FL2-A+"  annotation=""  owningGroup="All Samples"  expanded="0"  sortPriority="10"  count="162" >
                 <Graph smoothing="0"  backColor="#ffffff"  foreColor="#000000"  type="Pseudocolor"  fast="1"  rowCount="24469" >
                   <Axis dimension="x"  name="FL1-A"  label=""  auto="auto" />
                   <Axis dimension="y"  name="FL2-A"  label=""  auto="auto" />
                   <GraphSettings level="5%"  smoothingHighResolution="1"  contourHighResolution="1"  histogramSmoothingCount="0"  graphResolution="256"  showOutliers="0"  drawLargeDots="0"  dotsToDraw="8000"  tint="le.chartfill.tinted.40"  lineWeight="le.lineweight.normal"  lineStyle="le.linestyle.solid" />
                   <GraphEnvironment showGrid="0"  showAxes="tnlTNL"  showGates="1"  showFreqOnPlots="1"  showGateNameOnPlots="1"  showMedians="0"  showUncomped="0"  addEventParam="0"  lastYAxisName="" >
                    <TextTraits font="SansSerif"  size="12"  name="Labels"  style="plain"  color="#000000"  background="#00ffffff"  just="left" />
                    <TextTraits font="SansSerif"  size="12"  name="LayoutGates"  style="plain"  color="#000000"  background="#00ffffff"  just="left" />
                    <TextTraits font="SansSerif"  size="10"  name="Numbers"  style="plain"  color="#000000"  background="#00ffffff"  just="left" />
                    <TextTraits font="SansSerif"  size="10"  name="Legend"  style="plain"  color="#000000"  background="#00ffffff"  just="left" />
                    <WindowPosition x="628"  y="20"  width="390"  height="520"  displayed="1"  panelState="---" />
                   </GraphEnvironment>
                 </Graph>
                 <Gate gating:id="ID720181045"  gating:parent_id="ID735002046" >
                   <gating:RectangleGate eventsInside="1"  annoOffsetX="0"  annoOffsetY="0"  tint="#000000"  isTinted="0"  lineWeight="Normal"  userDefined="1"  percentX="0"  percentY="0" >
                    <gating:dimension gating:max="199730.4592782399" >
                    <data-type:fcs-dimension data-type:name="FL1-A" />
                    </gating:dimension>
                    <gating:dimension gating:min="41654.40244395083" >
                    <data-type:fcs-dimension data-type:name="FL2-A" />
                    </gating:dimension>
                   </gating:RectangleGate>
                 </Gate>
               </Population>
               <Population name="Q2: FL1-A+ , FL2-A+"  annotation=""  owningGroup="All Samples"  expanded="0"  sortPriority="10"  count="866" >
                 <Graph smoothing="0"  backColor="#ffffff"  foreColor="#000000"  type="Pseudocolor"  fast="1"  rowCount="24469" >
                   <Axis dimension="x"  name="FL1-A"  label=""  auto="auto" />
                   <Axis dimension="y"  name="FL2-A"  label=""  auto="auto" />
                   <GraphSettings level="5%"  smoothingHighResolution="1"  contourHighResolution="1"  histogramSmoothingCount="0"  graphResolution="256"  showOutliers="0"  drawLargeDots="0"  dotsToDraw="8000"  tint="le.chartfill.tinted.40"  lineWeight="le.lineweight.normal"  lineStyle="le.linestyle.solid" />
                   <GraphEnvironment showGrid="0"  showAxes="tnlTNL"  showGates="1"  showFreqOnPlots="1"  showGateNameOnPlots="1"  showMedians="0"  showUncomped="0"  addEventParam="0"  lastYAxisName="" >
                    <TextTraits font="SansSerif"  size="12"  name="Labels"  style="plain"  color="#000000"  background="#00ffffff"  just="left" />
                    <TextTraits font="SansSerif"  size="12"  name="LayoutGates"  style="plain"  color="#000000"  background="#00ffffff"  just="left" />
                    <TextTraits font="SansSerif"  size="10"  name="Numbers"  style="plain"  color="#000000"  background="#00ffffff"  just="left" />
                    <TextTraits font="SansSerif"  size="10"  name="Legend"  style="plain"  color="#000000"  background="#00ffffff"  just="left" />
                    <WindowPosition x="628"  y="20"  width="390"  height="520"  displayed="1"  panelState="---" />
                   </GraphEnvironment>
                 </Graph>
                 <Gate gating:id="ID1172484675"  gating:parent_id="ID735002046" >
                   <gating:RectangleGate eventsInside="1"  annoOffsetX="0"  annoOffsetY="0"  tint="#000000"  isTinted="0"  lineWeight="Normal"  userDefined="1"  percentX="0"  percentY="0" >
                    <gating:dimension gating:min="199730.4592782399" >
                    <data-type:fcs-dimension data-type:name="FL1-A" />
                    </gating:dimension>
                    <gating:dimension gating:min="41654.40244395083" >
                    <data-type:fcs-dimension data-type:name="FL2-A" />
                    </gating:dimension>
                   </gating:RectangleGate>
                 </Gate>
               </Population>
               <Population name="Q3: FL1-A+ , FL2-A-"  annotation=""  owningGroup="All Samples"  expanded="0"  sortPriority="10"  count="612" >
                 <Graph smoothing="0"  backColor="#ffffff"  foreColor="#000000"  type="Pseudocolor"  fast="1"  rowCount="24469" >
                   <Axis dimension="x"  name="FL1-A"  label=""  auto="auto" />
                   <Axis dimension="y"  name="FL2-A"  label=""  auto="auto" />
                   <GraphSettings level="5%"  smoothingHighResolution="1"  contourHighResolution="1"  histogramSmoothingCount="0"  graphResolution="256"  showOutliers="0"  drawLargeDots="0"  dotsToDraw="8000"  tint="le.chartfill.tinted.40"  lineWeight="le.lineweight.normal"  lineStyle="le.linestyle.solid" />
                   <GraphEnvironment showGrid="0"  showAxes="tnlTNL"  showGates="1"  showFreqOnPlots="1"  showGateNameOnPlots="1"  showMedians="0"  showUncomped="0"  addEventParam="0"  lastYAxisName="" >
                    <TextTraits font="SansSerif"  size="12"  name="Labels"  style="plain"  color="#000000"  background="#00ffffff"  just="left" />
                    <TextTraits font="SansSerif"  size="12"  name="LayoutGates"  style="plain"  color="#000000"  background="#00ffffff"  just="left" />
                    <TextTraits font="SansSerif"  size="10"  name="Numbers"  style="plain"  color="#000000"  background="#00ffffff"  just="left" />
                    <TextTraits font="SansSerif"  size="10"  name="Legend"  style="plain"  color="#000000"  background="#00ffffff"  just="left" />
                    <WindowPosition x="628"  y="20"  width="390"  height="520"  displayed="1"  panelState="---" />
                   </GraphEnvironment>
                 </Graph>
                 <Gate gating:id="ID1677741195"  gating:parent_id="ID735002046" >
                   <gating:RectangleGate eventsInside="1"  annoOffsetX="0"  annoOffsetY="0"  tint="#000000"  isTinted="0"  lineWeight="Normal"  userDefined="1"  percentX="0"  percentY="0" >
                    <gating:dimension gating:min="199730.4592782399" >
                    <data-type:fcs-dimension data-type:name="FL1-A" />
                    </gating:dimension>
                    <gating:dimension gating:max="41654.40244395083" >
                    <data-type:fcs-dimension data-type:name="FL2-A" />
                    </gating:dimension>
                   </gating:RectangleGate>
                 </Gate>
               </Population>
               <Population name="Q4: FL1-A- , FL2-A-"  annotation=""  owningGroup="All Samples"  expanded="0"  sortPriority="10"  count="8497" >
                 <Graph smoothing="0"  backColor="#ffffff"  foreColor="#000000"  type="Pseudocolor"  fast="1"  rowCount="24469" >
                   <Axis dimension="x"  name="FL1-A"  label=""  auto="auto" />
                   <Axis dimension="y"  name="FL2-A"  label=""  auto="auto" />
                   <GraphSettings level="5%"  smoothingHighResolution="1"  contourHighResolution="1"  histogramSmoothingCount="0"  graphResolution="256"  showOutliers="0"  drawLargeDots="0"  dotsToDraw="8000"  tint="le.chartfill.tinted.40"  lineWeight="le.lineweight.normal"  lineStyle="le.linestyle.solid" />
                   <GraphEnvironment showGrid="0"  showAxes="tnlTNL"  showGates="1"  showFreqOnPlots="1"  showGateNameOnPlots="1"  showMedians="0"  showUncomped="0"  addEventParam="0"  lastYAxisName="" >
                    <TextTraits font="SansSerif"  size="12"  name="Labels"  style="plain"  color="#000000"  background="#00ffffff"  just="left" />
                    <TextTraits font="SansSerif"  size="12"  name="LayoutGates"  style="plain"  color="#000000"  background="#00ffffff"  just="left" />
                    <TextTraits font="SansSerif"  size="10"  name="Numbers"  style="plain"  color="#000000"  background="#00ffffff"  just="left" />
                    <TextTraits font="SansSerif"  size="10"  name="Legend"  style="plain"  color="#000000"  background="#00ffffff"  just="left" />
                    <WindowPosition x="628"  y="20"  width="390"  height="520"  displayed="1"  panelState="---" />
                   </GraphEnvironment>
                 </Graph>
                 <Gate gating:id="ID1335979255"  gating:parent_id="ID735002046" >
                   <gating:RectangleGate eventsInside="1"  annoOffsetX="0"  annoOffsetY="0"  tint="#000000"  isTinted="0"  lineWeight="Normal"  userDefined="1"  percentX="0"  percentY="0" >
                    <gating:dimension gating:max="199730.4592782399" >
                    <data-type:fcs-dimension data-type:name="FL1-A" />
                    </gating:dimension>
                    <gating:dimension gating:max="41654.40244395083" >
                    <data-type:fcs-dimension data-type:name="FL2-A" />
                    </gating:dimension>
                   </gating:RectangleGate>
                 </Gate>
               </Population>
             </Subpopulations>
           </Population>
         </Subpopulations>
       </SampleNode>
     </Sample>
     <Sample>
       <DataSet uri="file:/E:/20201205_211919/A04%20NC11.fcs"  sampleID="3" />
       <Transformations>
         <transforms:linear transforms:minRange="-1864135"  transforms:maxRange="16777216"  gain="1" >
           <data-type:parameter data-type:name="FSC-A" />
         </transforms:linear>
         <transforms:linear transforms:minRange="-1864135"  transforms:maxRange="16777216"  gain="1" >
           <data-type:parameter data-type:name="SSC-A" />
         </transforms:linear>
         <transforms:log transforms:offset="31.6227766017"  transforms:decades="5.7247198959" >
           <data-type:parameter data-type:name="FL1-A" />
         </transforms:log>
         <transforms:log transforms:offset="10"  transforms:decades="6.2247198959" >
           <data-type:parameter data-type:name="FL2-A" />
         </transforms:log>
         <transforms:log transforms:offset="31.6227766017"  transforms:decades="4.2247198959" >
           <data-type:parameter data-type:name="FL3-A" />
         </transforms:log>
         <transforms:log transforms:offset="1"  transforms:decades="7.2247198959" >
           <data-type:parameter data-type:name="FL4-A" />
         </transforms:log>
         <transforms:linear transforms:minRange="0"  transforms:maxRange="16777216"  gain="1" >
           <data-type:parameter data-type:name="FSC-H" />
         </transforms:linear>
         <transforms:linear transforms:minRange="0"  transforms:maxRange="16777216"  gain="1" >
           <data-type:parameter data-type:name="SSC-H" />
         </transforms:linear>
         <transforms:log transforms:offset="1"  transforms:decades="7.2247198959" >
           <data-type:parameter data-type:name="FL1-H" />
         </transforms:log>
         <transforms:log transforms:offset="1"  transforms:decades="7.2247198959" >
           <data-type:parameter data-type:name="FL2-H" />
         </transforms:log>
         <transforms:log transforms:offset="1"  transforms:decades="7.2247198959" >
           <data-type:parameter data-type:name="FL3-H" />
         </transforms:log>
         <transforms:log transforms:offset="1"  transforms:decades="7.2247198959" >
           <data-type:parameter data-type:name="FL4-H" />
         </transforms:log>
         <transforms:linear transforms:minRange="0"  transforms:maxRange="16777216"  gain="1" >
           <data-type:parameter data-type:name="Width" />
         </transforms:linear>
         <transforms:linear transforms:minRange="0"  transforms:maxRange="128"  gain="1" >
           <data-type:parameter data-type:name="Time" />
         </transforms:linear>
       </Transformations>
       <Keywords>
         <Keyword name="#SPACERS"  value="000" />
         <Keyword name="$ENDANALYSIS"  value="0" />
         <Keyword name="$BEGINANALYSIS"  value="0" />
         <Keyword name="$ENDDATA"  value="1237006" />
         <Keyword name="$BEGINDATA"  value="2486" />
         <Keyword name="$ENDSTEXT"  value="2485" />
         <Keyword name="$BEGINSTEXT"  value="58" />
         <Keyword name="$VOL"  value="19993" />
         <Keyword name="#ACQUISITIONTIMEMILLI"  value="92618" />
         <Keyword name="#ATIM"  value="92" />
         <Keyword name="$ETIM"  value="21:14:04:65" />
         <Keyword name="$BTIM"  value="21:12:32:68" />
         <Keyword name="$PROJ"  value="20201205_211919" />
         <Keyword name="$TIMESTEP"  value="0.1" />
         <Keyword name="#CFLOWCAPTUREDDATE"  value="1607173936110" />
         <Keyword name="$SPILLOVER"  value="8,3,4,5,6,9,10,11,12,1.000,0.000,0.000,0.000,0.000,0.000,0.000,0.000,0.000,1.000,0.000,0.000,0.000,0.000,0.000,0.000,0.000,0.000,1.000,0.000,0.000,0.000,0.000,0.000,0.000,0.000,0.000,1.000,0.000,0.000,0.000,0.000,0.000,0.000,0.000,0.000,1.000,0.000,0.000,0.000,0.000,0.000,0.000,0.000,0.000,1.000,0.000,0.000,0.000,0.000,0.000,0.000,0.000,0.000,1.000,0.000,0.000,0.000,0.000,0.000,0.000,0.000,0.000,1.000" />
         <Keyword name="#LASERCONFIGURATION"  value="3 Blue 1 Red" />
         <Keyword name="#CFLOW4COLORCOMP"  value="0,0.0,0.0,0.0,0.0,0,0.0,0.0,0.0,0.0,0,0.0,0.0,0.0,0.0,0" />
         <Keyword name="$CYT"  value="Accuri C6" />
         <Keyword name="$DATE"  value="05-DEC-2020" />
         <Keyword name="$TOT"  value="22045" />
         <Keyword name="#P14VirtualGain"  value="1.0" />
         <Keyword name="#P13VirtualGain"  value="1.0" />
         <Keyword name="#P12VirtualGain"  value="1.0" />
         <Keyword name="#P11VirtualGain"  value="1.0" />
         <Keyword name="#P10VirtualGain"  value="1.0" />
         <Keyword name="#P9VirtualGain"  value="1.0" />
         <Keyword name="#P8VirtualGain"  value="1.0" />
         <Keyword name="#P7VirtualGain"  value="1.0" />
         <Keyword name="#P6VirtualGain"  value="1.0" />
         <Keyword name="#P5VirtualGain"  value="1.0" />
         <Keyword name="#P4VirtualGain"  value="1.0" />
         <Keyword name="#P3VirtualGain"  value="1.0" />
         <Keyword name="#P2VirtualGain"  value="1.0" />
         <Keyword name="#P1VirtualGain"  value="1.0" />
         <Keyword name="$P14S"  value="Time" />
         <Keyword name="$P13S"  value="Width" />
         <Keyword name="$P12S"  value="FL4-H" />
         <Keyword name="$P11S"  value="FL3-H" />
         <Keyword name="$P10S"  value="FL2-H" />
         <Keyword name="$P9S"  value="FL1-H" />
         <Keyword name="$P8S"  value="SSC-H" />
         <Keyword name="$P7S"  value="FSC-H" />
         <Keyword name="$P6S"  value="FL4-A" />
         <Keyword name="$P5S"  value="FL3-A" />
         <Keyword name="$P4S"  value="FL2-A" />
         <Keyword name="$P3S"  value="FL1-A" />
         <Keyword name="$P2S"  value="SSC-A" />
         <Keyword name="$P1S"  value="FSC-A" />
         <Keyword name="#CFLOWDECADES14"  value="7.224719870049579" />
         <Keyword name="$P14E"  value="0,0" />
         <Keyword name="#CFLOWDECADES13"  value="7.224719870049579" />
         <Keyword name="$P13E"  value="0,0" />
         <Keyword name="#CFLOWDECADES12"  value="7.224719870049579" />
         <Keyword name="$P12E"  value="0,0" />
         <Keyword name="#CFLOWDECADES11"  value="7.224719870049579" />
         <Keyword name="$P11E"  value="0,0" />
         <Keyword name="#CFLOWDECADES10"  value="7.224719870049579" />
         <Keyword name="$P10E"  value="0,0" />
         <Keyword name="#CFLOWDECADES9"  value="7.224719870049579" />
         <Keyword name="$P9E"  value="0,0" />
         <Keyword name="#CFLOWDECADES8"  value="7.224719870049579" />
         <Keyword name="$P8E"  value="0,0" />
         <Keyword name="#CFLOWDECADES7"  value="7.224719870049579" />
         <Keyword name="$P7E"  value="0,0" />
         <Keyword name="#CFLOWDECADES6"  value="7.224719870049579" />
         <Keyword name="$P6E"  value="0,0" />
         <Keyword name="#CFLOWDECADES5"  value="7.224719870049579" />
         <Keyword name="$P5E"  value="0,0" />
         <Keyword name="#CFLOWDECADES4"  value="7.224719870049579" />
         <Keyword name="$P4E"  value="0,0" />
         <Keyword name="#CFLOWDECADES3"  value="7.224719870049579" />
         <Keyword name="$P3E"  value="0,0" />
         <Keyword name="#CFLOWDECADES2"  value="7.224719870049579" />
         <Keyword name="$P2E"  value="0,0" />
         <Keyword name="#CFLOWDECADES1"  value="7.224719870049579" />
         <Keyword name="$P1E"  value="0,0" />
         <Keyword name="$P14N"  value="Time" />
         <Keyword name="$P13N"  value="Width" />
         <Keyword name="$P12N"  value="FL4-H" />
         <Keyword name="$P11N"  value="FL3-H" />
         <Keyword name="$P10N"  value="FL2-H" />
         <Keyword name="$P9N"  value="FL1-H" />
         <Keyword name="$P8N"  value="SSC-H" />
         <Keyword name="$P7N"  value="FSC-H" />
         <Keyword name="$P6N"  value="FL4-A" />
         <Keyword name="$P5N"  value="FL3-A" />
         <Keyword name="$P4N"  value="FL2-A" />
         <Keyword name="$P3N"  value="FL1-A" />
         <Keyword name="$P2N"  value="SSC-A" />
         <Keyword name="$P1N"  value="FSC-A" />
         <Keyword name="$P14R"  value="128" />
         <Keyword name="$P13R"  value="16777216" />
         <Keyword name="$P12R"  value="16777216" />
         <Keyword name="$P11R"  value="16777216" />
         <Keyword name="$P10R"  value="16777216" />
         <Keyword name="$P9R"  value="16777216" />
         <Keyword name="$P8R"  value="16777216" />
         <Keyword name="$P7R"  value="16777216" />
         <Keyword name="$P6R"  value="16777216" />
         <Keyword name="$P5R"  value="16777216" />
         <Keyword name="$P4R"  value="16777216" />
         <Keyword name="$P3R"  value="16777216" />
         <Keyword name="$P2R"  value="16777216" />
         <Keyword name="$P1R"  value="16777216" />
         <Keyword name="$P14B"  value="32" />
         <Keyword name="$P13B"  value="32" />
         <Keyword name="$P12B"  value="32" />
         <Keyword name="$P11B"  value="32" />
         <Keyword name="$P10B"  value="32" />
         <Keyword name="$P9B"  value="32" />
         <Keyword name="$P8B"  value="32" />
         <Keyword name="$P7B"  value="32" />
         <Keyword name="$P6B"  value="32" />
         <Keyword name="$P5B"  value="32" />
         <Keyword name="$P4B"  value="32" />
         <Keyword name="$P3B"  value="32" />
         <Keyword name="$P2B"  value="32" />
         <Keyword name="$P1B"  value="32" />
         <Keyword name="$PAR"  value="14" />
         <Keyword name="$NEXTDATA"  value="0" />
         <Keyword name="$BYTEORD"  value="4,3,2,1" />
         <Keyword name="$MODE"  value="L" />
         <Keyword name="$DATATYPE"  value="I" />
         <Keyword name="#SAMPLE"  value="NC11" />
         <Keyword name="$SMNO"  value="A4" />
         <Keyword name="$FIL"  value="A04 NC11.fcs" />
         <Keyword name="FJ_FCS_VERSION"  value="3" />
         <Keyword name="$P14G"  value="1.0" />
       </Keywords>
       <SampleNode name="A04 NC11.fcs"  annotation=""  owningGroup=""  expanded="1"  sortPriority="10"  count="22045"  sampleID="3" >
         <Graph smoothing="0"  backColor="#ffffff"  foreColor="#000000"  type="Pseudocolor"  fast="1"  rowCount="22045" >
           <Axis dimension="x"  name="FSC-A"  label=""  auto="auto" />
           <Axis dimension="y"  name="SSC-A"  label=""  auto="auto" />
           <GraphSettings level="5%"  smoothingHighResolution="1"  contourHighResolution="1"  histogramSmoothingCount="0"  graphResolution="256"  showOutliers="0"  drawLargeDots="0"  dotsToDraw="8000"  tint="le.chartfill.tinted.40"  lineWeight="le.lineweight.normal"  lineStyle="le.linestyle.solid" />
           <GraphEnvironment showGrid="0"  showAxes="tnlTNL"  showGates="1"  showFreqOnPlots="1"  showGateNameOnPlots="1"  showMedians="0"  showUncomped="0"  addEventParam="0"  lastYAxisName="" >
             <TextTraits font="SansSerif"  size="12"  name="Labels"  style="plain"  color="#000000"  background="#00ffffff"  just="left" />
             <TextTraits font="SansSerif"  size="12"  name="LayoutGates"  style="plain"  color="#000000"  background="#00ffffff"  just="left" />
             <TextTraits font="SansSerif"  size="10"  name="Numbers"  style="plain"  color="#000000"  background="#00ffffff"  just="left" />
             <TextTraits font="SansSerif"  size="10"  name="Legend"  style="plain"  color="#000000"  background="#00ffffff"  just="left" />
             <WindowPosition x="628"  y="20"  width="390"  height="520"  displayed="0"  panelState="---" />
           </GraphEnvironment>
         </Graph>
         <Subpopulations>
           <Population name="Lymphocytes"  annotation=""  owningGroup=""  expanded="0"  sortPriority="10"  count="13636" >
             <Graph smoothing="0"  backColor="#ffffff"  foreColor="#000000"  type="Pseudocolor"  fast="1"  rowCount="22045" >
               <Axis dimension="x"  name="FL1-A"  label=""  auto="auto" />
               <Axis dimension="y"  name="FL2-A"  label=""  auto="auto" />
               <GraphSettings level="5%"  smoothingHighResolution="1"  contourHighResolution="1"  histogramSmoothingCount="0"  graphResolution="256"  showOutliers="0"  drawLargeDots="0"  dotsToDraw="8000"  tint="le.chartfill.tinted.40"  lineWeight="le.lineweight.normal"  lineStyle="le.linestyle.solid" />
               <GraphEnvironment showGrid="0"  showAxes="tnlTNL"  showGates="1"  showFreqOnPlots="1"  showGateNameOnPlots="1"  showMedians="0"  showUncomped="0"  addEventParam="0"  lastYAxisName="" >
                 <TextTraits font="SansSerif"  size="12"  name="Labels"  style="plain"  color="#000000"  background="#00ffffff"  just="left" />
                 <TextTraits font="SansSerif"  size="12"  name="LayoutGates"  style="plain"  color="#000000"  background="#00ffffff"  just="left" />
                 <TextTraits font="SansSerif"  size="10"  name="Numbers"  style="plain"  color="#000000"  background="#00ffffff"  just="left" />
                 <TextTraits font="SansSerif"  size="10"  name="Legend"  style="plain"  color="#000000"  background="#00ffffff"  just="left" />
                 <WindowPosition x="628"  y="20"  width="390"  height="520"  displayed="0"  panelState="---" />
               </GraphEnvironment>
             </Graph>
             <Gate gating:id="ID1319640058" >
               <gating:PolygonGate eventsInside="1"  annoOffsetX="0"  annoOffsetY="0"  tint="#000000"  isTinted="0"  lineWeight="Normal"  userDefined="1"  quadId="-1"  gateResolution="256" >
                 <gating:dimension>
                   <data-type:fcs-dimension data-type:name="FSC-A" />
                 </gating:dimension>
                 <gating:dimension>
                   <data-type:fcs-dimension data-type:name="SSC-A" />
                 </gating:dimension>
                 <gating:vertex>
                   <gating:coordinate data-type:value="2443740.145658264" />
                   <gating:coordinate data-type:value="5280347.473323544" />
                 </gating:vertex>
                 <gating:vertex>
                   <gating:coordinate data-type:value="1268865.075630252" />
                   <gating:coordinate data-type:value="-1453532.6637298092" />
                 </gating:vertex>
                 <gating:vertex>
                   <gating:coordinate data-type:value="2757040.1643324" />
                   <gating:coordinate data-type:value="-1699894.1321585905" />
                 </gating:vertex>
                 <gating:vertex>
                   <gating:coordinate data-type:value="6125015.365079366" />
                   <gating:coordinate data-type:value="-796568.747919726" />
                 </gating:vertex>
                 <gating:vertex>
                   <gating:coordinate data-type:value="16385590.976657331" />
                   <gating:coordinate data-type:value="1338563.9784630446" />
                 </gating:vertex>
                 <gating:vertex>
                   <gating:coordinate data-type:value="18422041.098039214" />
                   <gating:coordinate data-type:value="18255384.810572688" />
                 </gating:vertex>
                 <gating:vertex>
                   <gating:coordinate data-type:value="6281665.374416433" />
                   <gating:coordinate data-type:value="17434179.915810086" />
                 </gating:vertex>
                 <gating:vertex>
                   <gating:coordinate data-type:value="-1942460.1157796453" />
                   <gating:coordinate data-type:value="12342709.56828194" />
                 </gating:vertex>
                 <gating:vertex>
                   <gating:coordinate data-type:value="9179690.547152195" />
                   <gating:coordinate data-type:value="-57484.3426333822" />
                 </gating:vertex>
               </gating:PolygonGate>
             </Gate>
             <Subpopulations>
               <Population name="Q1: FL1-A- , FL2-A+"  annotation=""  owningGroup="All Samples"  expanded="0"  sortPriority="10"  count="105" >
                 <Graph smoothing="0"  backColor="#ffffff"  foreColor="#000000"  type="Pseudocolor"  fast="1"  rowCount="22045" >
                   <Axis dimension="x"  name="FL1-A"  label=""  auto="auto" />
                   <Axis dimension="y"  name="FL2-A"  label=""  auto="auto" />
                   <GraphSettings level="5%"  smoothingHighResolution="1"  contourHighResolution="1"  histogramSmoothingCount="0"  graphResolution="256"  showOutliers="0"  drawLargeDots="0"  dotsToDraw="8000"  tint="le.chartfill.tinted.40"  lineWeight="le.lineweight.normal"  lineStyle="le.linestyle.solid" />
                   <GraphEnvironment showGrid="0"  showAxes="tnlTNL"  showGates="1"  showFreqOnPlots="1"  showGateNameOnPlots="1"  showMedians="0"  showUncomped="0"  addEventParam="0"  lastYAxisName="" >
                    <TextTraits font="SansSerif"  size="12"  name="Labels"  style="plain"  color="#000000"  background="#00ffffff"  just="left" />
                    <TextTraits font="SansSerif"  size="12"  name="LayoutGates"  style="plain"  color="#000000"  background="#00ffffff"  just="left" />
                    <TextTraits font="SansSerif"  size="10"  name="Numbers"  style="plain"  color="#000000"  background="#00ffffff"  just="left" />
                    <TextTraits font="SansSerif"  size="10"  name="Legend"  style="plain"  color="#000000"  background="#00ffffff"  just="left" />
                    <WindowPosition x="628"  y="20"  width="390"  height="520"  displayed="1"  panelState="---" />
                   </GraphEnvironment>
                 </Graph>
                 <Gate gating:id="ID1660582951"  gating:parent_id="ID1319640058" >
                   <gating:RectangleGate eventsInside="1"  annoOffsetX="0"  annoOffsetY="0"  tint="#000000"  isTinted="0"  lineWeight="Normal"  userDefined="1"  percentX="0"  percentY="0" >
                    <gating:dimension gating:max="199730.4592782399" >
                    <data-type:fcs-dimension data-type:name="FL1-A" />
                    </gating:dimension>
                    <gating:dimension gating:min="41654.40244395083" >
                    <data-type:fcs-dimension data-type:name="FL2-A" />
                    </gating:dimension>
                   </gating:RectangleGate>
                 </Gate>
               </Population>
               <Population name="Q2: FL1-A+ , FL2-A+"  annotation=""  owningGroup="All Samples"  expanded="0"  sortPriority="10"  count="86" >
                 <Graph smoothing="0"  backColor="#ffffff"  foreColor="#000000"  type="Pseudocolor"  fast="1"  rowCount="22045" >
                   <Axis dimension="x"  name="FL1-A"  label=""  auto="auto" />
                   <Axis dimension="y"  name="FL2-A"  label=""  auto="auto" />
                   <GraphSettings level="5%"  smoothingHighResolution="1"  contourHighResolution="1"  histogramSmoothingCount="0"  graphResolution="256"  showOutliers="0"  drawLargeDots="0"  dotsToDraw="8000"  tint="le.chartfill.tinted.40"  lineWeight="le.lineweight.normal"  lineStyle="le.linestyle.solid" />
                   <GraphEnvironment showGrid="0"  showAxes="tnlTNL"  showGates="1"  showFreqOnPlots="1"  showGateNameOnPlots="1"  showMedians="0"  showUncomped="0"  addEventParam="0"  lastYAxisName="" >
                    <TextTraits font="SansSerif"  size="12"  name="Labels"  style="plain"  color="#000000"  background="#00ffffff"  just="left" />
                    <TextTraits font="SansSerif"  size="12"  name="LayoutGates"  style="plain"  color="#000000"  background="#00ffffff"  just="left" />
                    <TextTraits font="SansSerif"  size="10"  name="Numbers"  style="plain"  color="#000000"  background="#00ffffff"  just="left" />
                    <TextTraits font="SansSerif"  size="10"  name="Legend"  style="plain"  color="#000000"  background="#00ffffff"  just="left" />
                    <WindowPosition x="628"  y="20"  width="390"  height="520"  displayed="1"  panelState="---" />
                   </GraphEnvironment>
                 </Graph>
                 <Gate gating:id="ID864988823"  gating:parent_id="ID1319640058" >
                   <gating:RectangleGate eventsInside="1"  annoOffsetX="0"  annoOffsetY="0"  tint="#000000"  isTinted="0"  lineWeight="Normal"  userDefined="1"  percentX="0"  percentY="0" >
                    <gating:dimension gating:min="199730.4592782399" >
                    <data-type:fcs-dimension data-type:name="FL1-A" />
                    </gating:dimension>
                    <gating:dimension gating:min="41654.40244395083" >
                    <data-type:fcs-dimension data-type:name="FL2-A" />
                    </gating:dimension>
                   </gating:RectangleGate>
                 </Gate>
               </Population>
               <Population name="Q3: FL1-A+ , FL2-A-"  annotation=""  owningGroup="All Samples"  expanded="0"  sortPriority="10"  count="36" >
                 <Graph smoothing="0"  backColor="#ffffff"  foreColor="#000000"  type="Pseudocolor"  fast="1"  rowCount="22045" >
                   <Axis dimension="x"  name="FL1-A"  label=""  auto="auto" />
                   <Axis dimension="y"  name="FL2-A"  label=""  auto="auto" />
                   <GraphSettings level="5%"  smoothingHighResolution="1"  contourHighResolution="1"  histogramSmoothingCount="0"  graphResolution="256"  showOutliers="0"  drawLargeDots="0"  dotsToDraw="8000"  tint="le.chartfill.tinted.40"  lineWeight="le.lineweight.normal"  lineStyle="le.linestyle.solid" />
                   <GraphEnvironment showGrid="0"  showAxes="tnlTNL"  showGates="1"  showFreqOnPlots="1"  showGateNameOnPlots="1"  showMedians="0"  showUncomped="0"  addEventParam="0"  lastYAxisName="" >
                    <TextTraits font="SansSerif"  size="12"  name="Labels"  style="plain"  color="#000000"  background="#00ffffff"  just="left" />
                    <TextTraits font="SansSerif"  size="12"  name="LayoutGates"  style="plain"  color="#000000"  background="#00ffffff"  just="left" />
                    <TextTraits font="SansSerif"  size="10"  name="Numbers"  style="plain"  color="#000000"  background="#00ffffff"  just="left" />
                    <TextTraits font="SansSerif"  size="10"  name="Legend"  style="plain"  color="#000000"  background="#00ffffff"  just="left" />
                    <WindowPosition x="628"  y="20"  width="390"  height="520"  displayed="1"  panelState="---" />
                   </GraphEnvironment>
                 </Graph>
                 <Gate gating:id="ID1550341618"  gating:parent_id="ID1319640058" >
                   <gating:RectangleGate eventsInside="1"  annoOffsetX="0"  annoOffsetY="0"  tint="#000000"  isTinted="0"  lineWeight="Normal"  userDefined="1"  percentX="0"  percentY="0" >
                    <gating:dimension gating:min="199730.4592782399" >
                    <data-type:fcs-dimension data-type:name="FL1-A" />
                    </gating:dimension>
                    <gating:dimension gating:max="41654.40244395083" >
                    <data-type:fcs-dimension data-type:name="FL2-A" />
                    </gating:dimension>
                   </gating:RectangleGate>
                 </Gate>
               </Population>
               <Population name="Q4: FL1-A- , FL2-A-"  annotation=""  owningGroup="All Samples"  expanded="0"  sortPriority="10"  count="13409" >
                 <Graph smoothing="0"  backColor="#ffffff"  foreColor="#000000"  type="Pseudocolor"  fast="1"  rowCount="22045" >
                   <Axis dimension="x"  name="FL1-A"  label=""  auto="auto" />
                   <Axis dimension="y"  name="FL2-A"  label=""  auto="auto" />
                   <GraphSettings level="5%"  smoothingHighResolution="1"  contourHighResolution="1"  histogramSmoothingCount="0"  graphResolution="256"  showOutliers="0"  drawLargeDots="0"  dotsToDraw="8000"  tint="le.chartfill.tinted.40"  lineWeight="le.lineweight.normal"  lineStyle="le.linestyle.solid" />
                   <GraphEnvironment showGrid="0"  showAxes="tnlTNL"  showGates="1"  showFreqOnPlots="1"  showGateNameOnPlots="1"  showMedians="0"  showUncomped="0"  addEventParam="0"  lastYAxisName="" >
                    <TextTraits font="SansSerif"  size="12"  name="Labels"  style="plain"  color="#000000"  background="#00ffffff"  just="left" />
                    <TextTraits font="SansSerif"  size="12"  name="LayoutGates"  style="plain"  color="#000000"  background="#00ffffff"  just="left" />
                    <TextTraits font="SansSerif"  size="10"  name="Numbers"  style="plain"  color="#000000"  background="#00ffffff"  just="left" />
                    <TextTraits font="SansSerif"  size="10"  name="Legend"  style="plain"  color="#000000"  background="#00ffffff"  just="left" />
                    <WindowPosition x="628"  y="20"  width="390"  height="520"  displayed="1"  panelState="---" />
                   </GraphEnvironment>
                 </Graph>
                 <Gate gating:id="ID639987853"  gating:parent_id="ID1319640058" >
                   <gating:RectangleGate eventsInside="1"  annoOffsetX="0"  annoOffsetY="0"  tint="#000000"  isTinted="0"  lineWeight="Normal"  userDefined="1"  percentX="0"  percentY="0" >
                    <gating:dimension gating:max="199730.4592782399" >
                    <data-type:fcs-dimension data-type:name="FL1-A" />
                    </gating:dimension>
                    <gating:dimension gating:max="41654.40244395083" >
                    <data-type:fcs-dimension data-type:name="FL2-A" />
                    </gating:dimension>
                   </gating:RectangleGate>
                 </Gate>
               </Population>
             </Subpopulations>
           </Population>
         </Subpopulations>
       </SampleNode>
     </Sample>
     <Sample>
       <DataSet uri="file:/E:/20201205_211919/A05%2011-2.fcs"  sampleID="4" />
       <Transformations>
         <transforms:linear transforms:minRange="-1864135"  transforms:maxRange="16777216"  gain="1" >
           <data-type:parameter data-type:name="FSC-A" />
         </transforms:linear>
         <transforms:linear transforms:minRange="-1864135"  transforms:maxRange="16777216"  gain="1" >
           <data-type:parameter data-type:name="SSC-A" />
         </transforms:linear>
         <transforms:log transforms:offset="31.6227766017"  transforms:decades="5.7247198959" >
           <data-type:parameter data-type:name="FL1-A" />
         </transforms:log>
         <transforms:log transforms:offset="10"  transforms:decades="6.2247198959" >
           <data-type:parameter data-type:name="FL2-A" />
         </transforms:log>
         <transforms:log transforms:offset="31.6227766017"  transforms:decades="4.2247198959" >
           <data-type:parameter data-type:name="FL3-A" />
         </transforms:log>
         <transforms:log transforms:offset="1"  transforms:decades="7.2247198959" >
           <data-type:parameter data-type:name="FL4-A" />
         </transforms:log>
         <transforms:linear transforms:minRange="0"  transforms:maxRange="16777216"  gain="1" >
           <data-type:parameter data-type:name="FSC-H" />
         </transforms:linear>
         <transforms:linear transforms:minRange="0"  transforms:maxRange="16777216"  gain="1" >
           <data-type:parameter data-type:name="SSC-H" />
         </transforms:linear>
         <transforms:log transforms:offset="1"  transforms:decades="7.2247198959" >
           <data-type:parameter data-type:name="FL1-H" />
         </transforms:log>
         <transforms:log transforms:offset="1"  transforms:decades="7.2247198959" >
           <data-type:parameter data-type:name="FL2-H" />
         </transforms:log>
         <transforms:log transforms:offset="1"  transforms:decades="7.2247198959" >
           <data-type:parameter data-type:name="FL3-H" />
         </transforms:log>
         <transforms:log transforms:offset="1"  transforms:decades="7.2247198959" >
           <data-type:parameter data-type:name="FL4-H" />
         </transforms:log>
         <transforms:linear transforms:minRange="0"  transforms:maxRange="16777216"  gain="1" >
           <data-type:parameter data-type:name="Width" />
         </transforms:linear>
         <transforms:linear transforms:minRange="0"  transforms:maxRange="128"  gain="1" >
           <data-type:parameter data-type:name="Time" />
         </transforms:linear>
       </Transformations>
       <Keywords>
         <Keyword name="#SPACERS"  value="000" />
         <Keyword name="$ENDANALYSIS"  value="0" />
         <Keyword name="$BEGINANALYSIS"  value="0" />
         <Keyword name="$ENDDATA"  value="1747614" />
         <Keyword name="$BEGINDATA"  value="2486" />
         <Keyword name="$ENDSTEXT"  value="2485" />
         <Keyword name="$BEGINSTEXT"  value="58" />
         <Keyword name="$VOL"  value="18345" />
         <Keyword name="#ACQUISITIONTIMEMILLI"  value="85457" />
         <Keyword name="#ATIM"  value="85" />
         <Keyword name="$ETIM"  value="21:15:52:87" />
         <Keyword name="$BTIM"  value="21:14:27:54" />
         <Keyword name="$PROJ"  value="20201205_211919" />
         <Keyword name="$TIMESTEP"  value="0.1" />
         <Keyword name="#CFLOWCAPTUREDDATE"  value="1607174052985" />
         <Keyword name="$SPILLOVER"  value="8,3,4,5,6,9,10,11,12,1.000,0.000,0.000,0.000,0.000,0.000,0.000,0.000,0.000,1.000,0.000,0.000,0.000,0.000,0.000,0.000,0.000,0.000,1.000,0.000,0.000,0.000,0.000,0.000,0.000,0.000,0.000,1.000,0.000,0.000,0.000,0.000,0.000,0.000,0.000,0.000,1.000,0.000,0.000,0.000,0.000,0.000,0.000,0.000,0.000,1.000,0.000,0.000,0.000,0.000,0.000,0.000,0.000,0.000,1.000,0.000,0.000,0.000,0.000,0.000,0.000,0.000,0.000,1.000" />
         <Keyword name="#LASERCONFIGURATION"  value="3 Blue 1 Red" />
         <Keyword name="#CFLOW4COLORCOMP"  value="0,0.0,0.0,0.0,0.0,0,0.0,0.0,0.0,0.0,0,0.0,0.0,0.0,0.0,0" />
         <Keyword name="$CYT"  value="Accuri C6" />
         <Keyword name="$DATE"  value="05-DEC-2020" />
         <Keyword name="$TOT"  value="31163" />
         <Keyword name="#P14VirtualGain"  value="1.0" />
         <Keyword name="#P13VirtualGain"  value="1.0" />
         <Keyword name="#P12VirtualGain"  value="1.0" />
         <Keyword name="#P11VirtualGain"  value="1.0" />
         <Keyword name="#P10VirtualGain"  value="1.0" />
         <Keyword name="#P9VirtualGain"  value="1.0" />
         <Keyword name="#P8VirtualGain"  value="1.0" />
         <Keyword name="#P7VirtualGain"  value="1.0" />
         <Keyword name="#P6VirtualGain"  value="1.0" />
         <Keyword name="#P5VirtualGain"  value="1.0" />
         <Keyword name="#P4VirtualGain"  value="1.0" />
         <Keyword name="#P3VirtualGain"  value="1.0" />
         <Keyword name="#P2VirtualGain"  value="1.0" />
         <Keyword name="#P1VirtualGain"  value="1.0" />
         <Keyword name="$P14S"  value="Time" />
         <Keyword name="$P13S"  value="Width" />
         <Keyword name="$P12S"  value="FL4-H" />
         <Keyword name="$P11S"  value="FL3-H" />
         <Keyword name="$P10S"  value="FL2-H" />
         <Keyword name="$P9S"  value="FL1-H" />
         <Keyword name="$P8S"  value="SSC-H" />
         <Keyword name="$P7S"  value="FSC-H" />
         <Keyword name="$P6S"  value="FL4-A" />
         <Keyword name="$P5S"  value="FL3-A" />
         <Keyword name="$P4S"  value="FL2-A" />
         <Keyword name="$P3S"  value="FL1-A" />
         <Keyword name="$P2S"  value="SSC-A" />
         <Keyword name="$P1S"  value="FSC-A" />
         <Keyword name="#CFLOWDECADES14"  value="7.224719870049579" />
         <Keyword name="$P14E"  value="0,0" />
         <Keyword name="#CFLOWDECADES13"  value="7.224719870049579" />
         <Keyword name="$P13E"  value="0,0" />
         <Keyword name="#CFLOWDECADES12"  value="7.224719870049579" />
         <Keyword name="$P12E"  value="0,0" />
         <Keyword name="#CFLOWDECADES11"  value="7.224719870049579" />
         <Keyword name="$P11E"  value="0,0" />
         <Keyword name="#CFLOWDECADES10"  value="7.224719870049579" />
         <Keyword name="$P10E"  value="0,0" />
         <Keyword name="#CFLOWDECADES9"  value="7.224719870049579" />
         <Keyword name="$P9E"  value="0,0" />
         <Keyword name="#CFLOWDECADES8"  value="7.224719870049579" />
         <Keyword name="$P8E"  value="0,0" />
         <Keyword name="#CFLOWDECADES7"  value="7.224719870049579" />
         <Keyword name="$P7E"  value="0,0" />
         <Keyword name="#CFLOWDECADES6"  value="7.224719870049579" />
         <Keyword name="$P6E"  value="0,0" />
         <Keyword name="#CFLOWDECADES5"  value="7.224719870049579" />
         <Keyword name="$P5E"  value="0,0" />
         <Keyword name="#CFLOWDECADES4"  value="7.224719870049579" />
         <Keyword name="$P4E"  value="0,0" />
         <Keyword name="#CFLOWDECADES3"  value="7.224719870049579" />
         <Keyword name="$P3E"  value="0,0" />
         <Keyword name="#CFLOWDECADES2"  value="7.224719870049579" />
         <Keyword name="$P2E"  value="0,0" />
         <Keyword name="#CFLOWDECADES1"  value="7.224719870049579" />
         <Keyword name="$P1E"  value="0,0" />
         <Keyword name="$P14N"  value="Time" />
         <Keyword name="$P13N"  value="Width" />
         <Keyword name="$P12N"  value="FL4-H" />
         <Keyword name="$P11N"  value="FL3-H" />
         <Keyword name="$P10N"  value="FL2-H" />
         <Keyword name="$P9N"  value="FL1-H" />
         <Keyword name="$P8N"  value="SSC-H" />
         <Keyword name="$P7N"  value="FSC-H" />
         <Keyword name="$P6N"  value="FL4-A" />
         <Keyword name="$P5N"  value="FL3-A" />
         <Keyword name="$P4N"  value="FL2-A" />
         <Keyword name="$P3N"  value="FL1-A" />
         <Keyword name="$P2N"  value="SSC-A" />
         <Keyword name="$P1N"  value="FSC-A" />
         <Keyword name="$P14R"  value="128" />
         <Keyword name="$P13R"  value="16777216" />
         <Keyword name="$P12R"  value="16777216" />
         <Keyword name="$P11R"  value="16777216" />
         <Keyword name="$P10R"  value="16777216" />
         <Keyword name="$P9R"  value="16777216" />
         <Keyword name="$P8R"  value="16777216" />
         <Keyword name="$P7R"  value="16777216" />
         <Keyword name="$P6R"  value="16777216" />
         <Keyword name="$P5R"  value="16777216" />
         <Keyword name="$P4R"  value="16777216" />
         <Keyword name="$P3R"  value="16777216" />
         <Keyword name="$P2R"  value="16777216" />
         <Keyword name="$P1R"  value="16777216" />
         <Keyword name="$P14B"  value="32" />
         <Keyword name="$P13B"  value="32" />
         <Keyword name="$P12B"  value="32" />
         <Keyword name="$P11B"  value="32" />
         <Keyword name="$P10B"  value="32" />
         <Keyword name="$P9B"  value="32" />
         <Keyword name="$P8B"  value="32" />
         <Keyword name="$P7B"  value="32" />
         <Keyword name="$P6B"  value="32" />
         <Keyword name="$P5B"  value="32" />
         <Keyword name="$P4B"  value="32" />
         <Keyword name="$P3B"  value="32" />
         <Keyword name="$P2B"  value="32" />
         <Keyword name="$P1B"  value="32" />
         <Keyword name="$PAR"  value="14" />
         <Keyword name="$NEXTDATA"  value="0" />
         <Keyword name="$BYTEORD"  value="4,3,2,1" />
         <Keyword name="$MODE"  value="L" />
         <Keyword name="$DATATYPE"  value="I" />
         <Keyword name="#SAMPLE"  value="11-2" />
         <Keyword name="$SMNO"  value="A5" />
         <Keyword name="$FIL"  value="A05 11-2.fcs" />
         <Keyword name="FJ_FCS_VERSION"  value="3" />
         <Keyword name="$P14G"  value="1.0" />
       </Keywords>
       <SampleNode name="A05 11-2.fcs"  annotation=""  owningGroup=""  expanded="1"  sortPriority="10"  count="31163"  sampleID="4" >
         <Graph smoothing="0"  backColor="#ffffff"  foreColor="#000000"  type="Pseudocolor"  fast="1"  rowCount="31163" >
           <Axis dimension="x"  name="FSC-A"  label=""  auto="auto" />
           <Axis dimension="y"  name="SSC-A"  label=""  auto="auto" />
           <GraphSettings level="5%"  smoothingHighResolution="1"  contourHighResolution="1"  histogramSmoothingCount="0"  graphResolution="256"  showOutliers="0"  drawLargeDots="0"  dotsToDraw="8000"  tint="le.chartfill.tinted.40"  lineWeight="le.lineweight.normal"  lineStyle="le.linestyle.solid" />
           <GraphEnvironment showGrid="0"  showAxes="tnlTNL"  showGates="1"  showFreqOnPlots="1"  showGateNameOnPlots="1"  showMedians="0"  showUncomped="0"  addEventParam="0"  lastYAxisName="" >
             <TextTraits font="SansSerif"  size="12"  name="Labels"  style="plain"  color="#000000"  background="#00ffffff"  just="left" />
             <TextTraits font="SansSerif"  size="12"  name="LayoutGates"  style="plain"  color="#000000"  background="#00ffffff"  just="left" />
             <TextTraits font="SansSerif"  size="10"  name="Numbers"  style="plain"  color="#000000"  background="#00ffffff"  just="left" />
             <TextTraits font="SansSerif"  size="10"  name="Legend"  style="plain"  color="#000000"  background="#00ffffff"  just="left" />
             <WindowPosition x="628"  y="20"  width="390"  height="520"  displayed="0"  panelState="---" />
           </GraphEnvironment>
         </Graph>
         <Subpopulations>
           <Population name="Lymphocytes"  annotation=""  owningGroup="All Samples"  expanded="1"  sortPriority="10"  count="18016" >
             <Graph smoothing="0"  backColor="#ffffff"  foreColor="#000000"  type="Pseudocolor"  fast="1"  rowCount="31163" >
               <Axis dimension="x"  name="FL1-A"  label=""  auto="auto" />
               <Axis dimension="y"  name="FL2-A"  label=""  auto="auto" />
               <GraphSettings level="5%"  smoothingHighResolution="1"  contourHighResolution="1"  histogramSmoothingCount="0"  graphResolution="256"  showOutliers="0"  drawLargeDots="0"  dotsToDraw="8000"  tint="le.chartfill.tinted.40"  lineWeight="le.lineweight.normal"  lineStyle="le.linestyle.solid" />
               <GraphEnvironment showGrid="0"  showAxes="tnlTNL"  showGates="1"  showFreqOnPlots="1"  showGateNameOnPlots="1"  showMedians="0"  showUncomped="0"  addEventParam="0"  lastYAxisName="" >
                 <TextTraits font="SansSerif"  size="12"  name="Labels"  style="plain"  color="#000000"  background="#00ffffff"  just="left" />
                 <TextTraits font="SansSerif"  size="12"  name="LayoutGates"  style="plain"  color="#000000"  background="#00ffffff"  just="left" />
                 <TextTraits font="SansSerif"  size="10"  name="Numbers"  style="plain"  color="#000000"  background="#00ffffff"  just="left" />
                 <TextTraits font="SansSerif"  size="10"  name="Legend"  style="plain"  color="#000000"  background="#00ffffff"  just="left" />
                 <WindowPosition x="628"  y="20"  width="390"  height="520"  displayed="0"  panelState="---" />
               </GraphEnvironment>
             </Graph>
             <Gate gating:id="ID853449578" >
               <gating:PolygonGate eventsInside="1"  annoOffsetX="0"  annoOffsetY="0"  tint="#000000"  isTinted="0"  lineWeight="Normal"  userDefined="1"  quadId="-1"  gateResolution="256" >
                 <gating:dimension>
                   <data-type:fcs-dimension data-type:name="FSC-A" />
                 </gating:dimension>
                 <gating:dimension>
                   <data-type:fcs-dimension data-type:name="SSC-A" />
                 </gating:dimension>
                 <gating:vertex>
                   <gating:coordinate data-type:value="642265.0382819793" />
                   <gating:coordinate data-type:value="-221725.3215859029" />
                 </gating:vertex>
                 <gating:vertex>
                   <gating:coordinate data-type:value="1268865.075630252" />
                   <gating:coordinate data-type:value="-1453532.6637298092" />
                 </gating:vertex>
                 <gating:vertex>
                   <gating:coordinate data-type:value="2757040.1643324" />
                   <gating:coordinate data-type:value="-1699894.1321585905" />
                 </gating:vertex>
                 <gating:vertex>
                   <gating:coordinate data-type:value="6125015.365079366" />
                   <gating:coordinate data-type:value="-796568.747919726" />
                 </gating:vertex>
                 <gating:vertex>
                   <gating:coordinate data-type:value="16385590.976657331" />
                   <gating:coordinate data-type:value="1338563.9784630446" />
                 </gating:vertex>
                 <gating:vertex>
                   <gating:coordinate data-type:value="18422041.098039214" />
                   <gating:coordinate data-type:value="18255384.810572688" />
                 </gating:vertex>
                 <gating:vertex>
                   <gating:coordinate data-type:value="6281665.374416433" />
                   <gating:coordinate data-type:value="17434179.915810086" />
                 </gating:vertex>
                 <gating:vertex>
                   <gating:coordinate data-type:value="-1942460.1157796453" />
                   <gating:coordinate data-type:value="12342709.56828194" />
                 </gating:vertex>
                 <gating:vertex>
                   <gating:coordinate data-type:value="-1942460.1157796453" />
                   <gating:coordinate data-type:value="3884299.1522271177" />
                 </gating:vertex>
               </gating:PolygonGate>
             </Gate>
             <Subpopulations>
               <Population name="Q1: FL1-A- , FL2-A+"  annotation=""  owningGroup="All Samples"  expanded="0"  sortPriority="10"  count="203" >
                 <Graph smoothing="0"  backColor="#ffffff"  foreColor="#000000"  type="Pseudocolor"  fast="1"  rowCount="31163" >
                   <Axis dimension="x"  name="FL1-A"  label=""  auto="auto" />
                   <Axis dimension="y"  name="FL2-A"  label=""  auto="auto" />
                   <GraphSettings level="5%"  smoothingHighResolution="1"  contourHighResolution="1"  histogramSmoothingCount="0"  graphResolution="256"  showOutliers="0"  drawLargeDots="0"  dotsToDraw="8000"  tint="le.chartfill.tinted.40"  lineWeight="le.lineweight.normal"  lineStyle="le.linestyle.solid" />
                   <GraphEnvironment showGrid="0"  showAxes="tnlTNL"  showGates="1"  showFreqOnPlots="1"  showGateNameOnPlots="1"  showMedians="0"  showUncomped="0"  addEventParam="0"  lastYAxisName="" >
                    <TextTraits font="SansSerif"  size="12"  name="Labels"  style="plain"  color="#000000"  background="#00ffffff"  just="left" />
                    <TextTraits font="SansSerif"  size="12"  name="LayoutGates"  style="plain"  color="#000000"  background="#00ffffff"  just="left" />
                    <TextTraits font="SansSerif"  size="10"  name="Numbers"  style="plain"  color="#000000"  background="#00ffffff"  just="left" />
                    <TextTraits font="SansSerif"  size="10"  name="Legend"  style="plain"  color="#000000"  background="#00ffffff"  just="left" />
                    <WindowPosition x="628"  y="20"  width="390"  height="520"  displayed="1"  panelState="---" />
                   </GraphEnvironment>
                 </Graph>
                 <Gate gating:id="ID1863887063"  gating:parent_id="ID853449578" >
                   <gating:RectangleGate eventsInside="1"  annoOffsetX="0"  annoOffsetY="0"  tint="#000000"  isTinted="0"  lineWeight="Normal"  userDefined="1"  percentX="0"  percentY="0" >
                    <gating:dimension gating:max="199730.4592782399" >
                    <data-type:fcs-dimension data-type:name="FL1-A" />
                    </gating:dimension>
                    <gating:dimension gating:min="41654.40244395083" >
                    <data-type:fcs-dimension data-type:name="FL2-A" />
                    </gating:dimension>
                   </gating:RectangleGate>
                 </Gate>
               </Population>
               <Population name="Q2: FL1-A+ , FL2-A+"  annotation=""  owningGroup="All Samples"  expanded="0"  sortPriority="10"  count="916" >
                 <Graph smoothing="0"  backColor="#ffffff"  foreColor="#000000"  type="Pseudocolor"  fast="1"  rowCount="31163" >
                   <Axis dimension="x"  name="FL1-A"  label=""  auto="auto" />
                   <Axis dimension="y"  name="FL2-A"  label=""  auto="auto" />
                   <GraphSettings level="5%"  smoothingHighResolution="1"  contourHighResolution="1"  histogramSmoothingCount="0"  graphResolution="256"  showOutliers="0"  drawLargeDots="0"  dotsToDraw="8000"  tint="le.chartfill.tinted.40"  lineWeight="le.lineweight.normal"  lineStyle="le.linestyle.solid" />
                   <GraphEnvironment showGrid="0"  showAxes="tnlTNL"  showGates="1"  showFreqOnPlots="1"  showGateNameOnPlots="1"  showMedians="0"  showUncomped="0"  addEventParam="0"  lastYAxisName="" >
                    <TextTraits font="SansSerif"  size="12"  name="Labels"  style="plain"  color="#000000"  background="#00ffffff"  just="left" />
                    <TextTraits font="SansSerif"  size="12"  name="LayoutGates"  style="plain"  color="#000000"  background="#00ffffff"  just="left" />
                    <TextTraits font="SansSerif"  size="10"  name="Numbers"  style="plain"  color="#000000"  background="#00ffffff"  just="left" />
                    <TextTraits font="SansSerif"  size="10"  name="Legend"  style="plain"  color="#000000"  background="#00ffffff"  just="left" />
                    <WindowPosition x="628"  y="20"  width="390"  height="520"  displayed="1"  panelState="---" />
                   </GraphEnvironment>
                 </Graph>
                 <Gate gating:id="ID1861809400"  gating:parent_id="ID853449578" >
                   <gating:RectangleGate eventsInside="1"  annoOffsetX="0"  annoOffsetY="0"  tint="#000000"  isTinted="0"  lineWeight="Normal"  userDefined="1"  percentX="0"  percentY="0" >
                    <gating:dimension gating:min="199730.4592782399" >
                    <data-type:fcs-dimension data-type:name="FL1-A" />
                    </gating:dimension>
                    <gating:dimension gating:min="41654.40244395083" >
                    <data-type:fcs-dimension data-type:name="FL2-A" />
                    </gating:dimension>
                   </gating:RectangleGate>
                 </Gate>
               </Population>
               <Population name="Q3: FL1-A+ , FL2-A-"  annotation=""  owningGroup="All Samples"  expanded="0"  sortPriority="10"  count="321" >
                 <Graph smoothing="0"  backColor="#ffffff"  foreColor="#000000"  type="Pseudocolor"  fast="1"  rowCount="31163" >
                   <Axis dimension="x"  name="FL1-A"  label=""  auto="auto" />
                   <Axis dimension="y"  name="FL2-A"  label=""  auto="auto" />
                   <GraphSettings level="5%"  smoothingHighResolution="1"  contourHighResolution="1"  histogramSmoothingCount="0"  graphResolution="256"  showOutliers="0"  drawLargeDots="0"  dotsToDraw="8000"  tint="le.chartfill.tinted.40"  lineWeight="le.lineweight.normal"  lineStyle="le.linestyle.solid" />
                   <GraphEnvironment showGrid="0"  showAxes="tnlTNL"  showGates="1"  showFreqOnPlots="1"  showGateNameOnPlots="1"  showMedians="0"  showUncomped="0"  addEventParam="0"  lastYAxisName="" >
                    <TextTraits font="SansSerif"  size="12"  name="Labels"  style="plain"  color="#000000"  background="#00ffffff"  just="left" />
                    <TextTraits font="SansSerif"  size="12"  name="LayoutGates"  style="plain"  color="#000000"  background="#00ffffff"  just="left" />
                    <TextTraits font="SansSerif"  size="10"  name="Numbers"  style="plain"  color="#000000"  background="#00ffffff"  just="left" />
                    <TextTraits font="SansSerif"  size="10"  name="Legend"  style="plain"  color="#000000"  background="#00ffffff"  just="left" />
                    <WindowPosition x="628"  y="20"  width="390"  height="520"  displayed="1"  panelState="---" />
                   </GraphEnvironment>
                 </Graph>
                 <Gate gating:id="ID110138850"  gating:parent_id="ID853449578" >
                   <gating:RectangleGate eventsInside="1"  annoOffsetX="0"  annoOffsetY="0"  tint="#000000"  isTinted="0"  lineWeight="Normal"  userDefined="1"  percentX="0"  percentY="0" >
                    <gating:dimension gating:min="199730.4592782399" >
                    <data-type:fcs-dimension data-type:name="FL1-A" />
                    </gating:dimension>
                    <gating:dimension gating:max="41654.40244395083" >
                    <data-type:fcs-dimension data-type:name="FL2-A" />
                    </gating:dimension>
                   </gating:RectangleGate>
                 </Gate>
               </Population>
               <Population name="Q4: FL1-A- , FL2-A-"  annotation=""  owningGroup="All Samples"  expanded="0"  sortPriority="10"  count="16576" >
                 <Graph smoothing="0"  backColor="#ffffff"  foreColor="#000000"  type="Pseudocolor"  fast="1"  rowCount="31163" >
                   <Axis dimension="x"  name="FL1-A"  label=""  auto="auto" />
                   <Axis dimension="y"  name="FL2-A"  label=""  auto="auto" />
                   <GraphSettings level="5%"  smoothingHighResolution="1"  contourHighResolution="1"  histogramSmoothingCount="0"  graphResolution="256"  showOutliers="0"  drawLargeDots="0"  dotsToDraw="8000"  tint="le.chartfill.tinted.40"  lineWeight="le.lineweight.normal"  lineStyle="le.linestyle.solid" />
                   <GraphEnvironment showGrid="0"  showAxes="tnlTNL"  showGates="1"  showFreqOnPlots="1"  showGateNameOnPlots="1"  showMedians="0"  showUncomped="0"  addEventParam="0"  lastYAxisName="" >
                    <TextTraits font="SansSerif"  size="12"  name="Labels"  style="plain"  color="#000000"  background="#00ffffff"  just="left" />
                    <TextTraits font="SansSerif"  size="12"  name="LayoutGates"  style="plain"  color="#000000"  background="#00ffffff"  just="left" />
                    <TextTraits font="SansSerif"  size="10"  name="Numbers"  style="plain"  color="#000000"  background="#00ffffff"  just="left" />
                    <TextTraits font="SansSerif"  size="10"  name="Legend"  style="plain"  color="#000000"  background="#00ffffff"  just="left" />
                    <WindowPosition x="628"  y="20"  width="390"  height="520"  displayed="1"  panelState="---" />
                   </GraphEnvironment>
                 </Graph>
                 <Gate gating:id="ID731166163"  gating:parent_id="ID853449578" >
                   <gating:RectangleGate eventsInside="1"  annoOffsetX="0"  annoOffsetY="0"  tint="#000000"  isTinted="0"  lineWeight="Normal"  userDefined="1"  percentX="0"  percentY="0" >
                    <gating:dimension gating:max="199730.4592782399" >
                    <data-type:fcs-dimension data-type:name="FL1-A" />
                    </gating:dimension>
                    <gating:dimension gating:max="41654.40244395083" >
                    <data-type:fcs-dimension data-type:name="FL2-A" />
                    </gating:dimension>
                   </gating:RectangleGate>
                 </Gate>
               </Population>
             </Subpopulations>
           </Population>
         </Subpopulations>
       </SampleNode>
     </Sample>
     <Sample>
       <DataSet uri="file:/E:/20201205_211919/A03%2011-1.fcs"  sampleID="2" />
       <Transformations>
         <transforms:linear transforms:minRange="-1864135"  transforms:maxRange="16777216"  gain="1" >
           <data-type:parameter data-type:name="FSC-A" />
         </transforms:linear>
         <transforms:linear transforms:minRange="-1864135"  transforms:maxRange="16777216"  gain="1" >
           <data-type:parameter data-type:name="SSC-A" />
         </transforms:linear>
         <transforms:log transforms:offset="31.6227766017"  transforms:decades="5.7247198959" >
           <data-type:parameter data-type:name="FL1-A" />
         </transforms:log>
         <transforms:log transforms:offset="10"  transforms:decades="6.2247198959" >
           <data-type:parameter data-type:name="FL2-A" />
         </transforms:log>
         <transforms:log transforms:offset="31.6227766017"  transforms:decades="4.2247198959" >
           <data-type:parameter data-type:name="FL3-A" />
         </transforms:log>
         <transforms:log transforms:offset="1"  transforms:decades="7.2247198959" >
           <data-type:parameter data-type:name="FL4-A" />
         </transforms:log>
         <transforms:linear transforms:minRange="0"  transforms:maxRange="16777216"  gain="1" >
           <data-type:parameter data-type:name="FSC-H" />
         </transforms:linear>
         <transforms:linear transforms:minRange="0"  transforms:maxRange="16777216"  gain="1" >
           <data-type:parameter data-type:name="SSC-H" />
         </transforms:linear>
         <transforms:log transforms:offset="1"  transforms:decades="7.2247198959" >
           <data-type:parameter data-type:name="FL1-H" />
         </transforms:log>
         <transforms:log transforms:offset="1"  transforms:decades="7.2247198959" >
           <data-type:parameter data-type:name="FL2-H" />
         </transforms:log>
         <transforms:log transforms:offset="1"  transforms:decades="7.2247198959" >
           <data-type:parameter data-type:name="FL3-H" />
         </transforms:log>
         <transforms:log transforms:offset="1"  transforms:decades="7.2247198959" >
           <data-type:parameter data-type:name="FL4-H" />
         </transforms:log>
         <transforms:linear transforms:minRange="0"  transforms:maxRange="16777216"  gain="1" >
           <data-type:parameter data-type:name="Width" />
         </transforms:linear>
         <transforms:linear transforms:minRange="0"  transforms:maxRange="128"  gain="1" >
           <data-type:parameter data-type:name="Time" />
         </transforms:linear>
       </Transformations>
       <Keywords>
         <Keyword name="#SPACERS"  value="000" />
         <Keyword name="$ENDANALYSIS"  value="0" />
         <Keyword name="$BEGINANALYSIS"  value="0" />
         <Keyword name="$ENDDATA"  value="1569310" />
         <Keyword name="$BEGINDATA"  value="2486" />
         <Keyword name="$ENDSTEXT"  value="2485" />
         <Keyword name="$BEGINSTEXT"  value="58" />
         <Keyword name="$VOL"  value="17089" />
         <Keyword name="#ACQUISITIONTIMEMILLI"  value="80153" />
         <Keyword name="#ATIM"  value="80" />
         <Keyword name="$ETIM"  value="21:11:09:09" />
         <Keyword name="$BTIM"  value="21:09:48:88" />
         <Keyword name="$PROJ"  value="20201205_211919" />
         <Keyword name="$TIMESTEP"  value="0.1" />
         <Keyword name="#CFLOWCAPTUREDDATE"  value="1607173773927" />
         <Keyword name="$SPILLOVER"  value="8,3,4,5,6,9,10,11,12,1.000,0.000,0.000,0.000,0.000,0.000,0.000,0.000,0.000,1.000,0.000,0.000,0.000,0.000,0.000,0.000,0.000,0.000,1.000,0.000,0.000,0.000,0.000,0.000,0.000,0.000,0.000,1.000,0.000,0.000,0.000,0.000,0.000,0.000,0.000,0.000,1.000,0.000,0.000,0.000,0.000,0.000,0.000,0.000,0.000,1.000,0.000,0.000,0.000,0.000,0.000,0.000,0.000,0.000,1.000,0.000,0.000,0.000,0.000,0.000,0.000,0.000,0.000,1.000" />
         <Keyword name="#LASERCONFIGURATION"  value="3 Blue 1 Red" />
         <Keyword name="#CFLOW4COLORCOMP"  value="0,0.0,0.0,0.0,0.0,0,0.0,0.0,0.0,0.0,0,0.0,0.0,0.0,0.0,0" />
         <Keyword name="$CYT"  value="Accuri C6" />
         <Keyword name="$DATE"  value="05-DEC-2020" />
         <Keyword name="$TOT"  value="27979" />
         <Keyword name="#P14VirtualGain"  value="1.0" />
         <Keyword name="#P13VirtualGain"  value="1.0" />
         <Keyword name="#P12VirtualGain"  value="1.0" />
         <Keyword name="#P11VirtualGain"  value="1.0" />
         <Keyword name="#P10VirtualGain"  value="1.0" />
         <Keyword name="#P9VirtualGain"  value="1.0" />
         <Keyword name="#P8VirtualGain"  value="1.0" />
         <Keyword name="#P7VirtualGain"  value="1.0" />
         <Keyword name="#P6VirtualGain"  value="1.0" />
         <Keyword name="#P5VirtualGain"  value="1.0" />
         <Keyword name="#P4VirtualGain"  value="1.0" />
         <Keyword name="#P3VirtualGain"  value="1.0" />
         <Keyword name="#P2VirtualGain"  value="1.0" />
         <Keyword name="#P1VirtualGain"  value="1.0" />
         <Keyword name="$P14S"  value="Time" />
         <Keyword name="$P13S"  value="Width" />
         <Keyword name="$P12S"  value="FL4-H" />
         <Keyword name="$P11S"  value="FL3-H" />
         <Keyword name="$P10S"  value="FL2-H" />
         <Keyword name="$P9S"  value="FL1-H" />
         <Keyword name="$P8S"  value="SSC-H" />
         <Keyword name="$P7S"  value="FSC-H" />
         <Keyword name="$P6S"  value="FL4-A" />
         <Keyword name="$P5S"  value="FL3-A" />
         <Keyword name="$P4S"  value="FL2-A" />
         <Keyword name="$P3S"  value="FL1-A" />
         <Keyword name="$P2S"  value="SSC-A" />
         <Keyword name="$P1S"  value="FSC-A" />
         <Keyword name="#CFLOWDECADES14"  value="7.224719870049579" />
         <Keyword name="$P14E"  value="0,0" />
         <Keyword name="#CFLOWDECADES13"  value="7.224719870049579" />
         <Keyword name="$P13E"  value="0,0" />
         <Keyword name="#CFLOWDECADES12"  value="7.224719870049579" />
         <Keyword name="$P12E"  value="0,0" />
         <Keyword name="#CFLOWDECADES11"  value="7.224719870049579" />
         <Keyword name="$P11E"  value="0,0" />
         <Keyword name="#CFLOWDECADES10"  value="7.224719870049579" />
         <Keyword name="$P10E"  value="0,0" />
         <Keyword name="#CFLOWDECADES9"  value="7.224719870049579" />
         <Keyword name="$P9E"  value="0,0" />
         <Keyword name="#CFLOWDECADES8"  value="7.224719870049579" />
         <Keyword name="$P8E"  value="0,0" />
         <Keyword name="#CFLOWDECADES7"  value="7.224719870049579" />
         <Keyword name="$P7E"  value="0,0" />
         <Keyword name="#CFLOWDECADES6"  value="7.224719870049579" />
         <Keyword name="$P6E"  value="0,0" />
         <Keyword name="#CFLOWDECADES5"  value="7.224719870049579" />
         <Keyword name="$P5E"  value="0,0" />
         <Keyword name="#CFLOWDECADES4"  value="7.224719870049579" />
         <Keyword name="$P4E"  value="0,0" />
         <Keyword name="#CFLOWDECADES3"  value="7.224719870049579" />
         <Keyword name="$P3E"  value="0,0" />
         <Keyword name="#CFLOWDECADES2"  value="7.224719870049579" />
         <Keyword name="$P2E"  value="0,0" />
         <Keyword name="#CFLOWDECADES1"  value="7.224719870049579" />
         <Keyword name="$P1E"  value="0,0" />
         <Keyword name="$P14N"  value="Time" />
         <Keyword name="$P13N"  value="Width" />
         <Keyword name="$P12N"  value="FL4-H" />
         <Keyword name="$P11N"  value="FL3-H" />
         <Keyword name="$P10N"  value="FL2-H" />
         <Keyword name="$P9N"  value="FL1-H" />
         <Keyword name="$P8N"  value="SSC-H" />
         <Keyword name="$P7N"  value="FSC-H" />
         <Keyword name="$P6N"  value="FL4-A" />
         <Keyword name="$P5N"  value="FL3-A" />
         <Keyword name="$P4N"  value="FL2-A" />
         <Keyword name="$P3N"  value="FL1-A" />
         <Keyword name="$P2N"  value="SSC-A" />
         <Keyword name="$P1N"  value="FSC-A" />
         <Keyword name="$P14R"  value="128" />
         <Keyword name="$P13R"  value="16777216" />
         <Keyword name="$P12R"  value="16777216" />
         <Keyword name="$P11R"  value="16777216" />
         <Keyword name="$P10R"  value="16777216" />
         <Keyword name="$P9R"  value="16777216" />
         <Keyword name="$P8R"  value="16777216" />
         <Keyword name="$P7R"  value="16777216" />
         <Keyword name="$P6R"  value="16777216" />
         <Keyword name="$P5R"  value="16777216" />
         <Keyword name="$P4R"  value="16777216" />
         <Keyword name="$P3R"  value="16777216" />
         <Keyword name="$P2R"  value="16777216" />
         <Keyword name="$P1R"  value="16777216" />
         <Keyword name="$P14B"  value="32" />
         <Keyword name="$P13B"  value="32" />
         <Keyword name="$P12B"  value="32" />
         <Keyword name="$P11B"  value="32" />
         <Keyword name="$P10B"  value="32" />
         <Keyword name="$P9B"  value="32" />
         <Keyword name="$P8B"  value="32" />
         <Keyword name="$P7B"  value="32" />
         <Keyword name="$P6B"  value="32" />
         <Keyword name="$P5B"  value="32" />
         <Keyword name="$P4B"  value="32" />
         <Keyword name="$P3B"  value="32" />
         <Keyword name="$P2B"  value="32" />
         <Keyword name="$P1B"  value="32" />
         <Keyword name="$PAR"  value="14" />
         <Keyword name="$NEXTDATA"  value="0" />
         <Keyword name="$BYTEORD"  value="4,3,2,1" />
         <Keyword name="$MODE"  value="L" />
         <Keyword name="$DATATYPE"  value="I" />
         <Keyword name="#SAMPLE"  value="11-1" />
         <Keyword name="$SMNO"  value="A3" />
         <Keyword name="$FIL"  value="A03 11-1.fcs" />
         <Keyword name="FJ_FCS_VERSION"  value="3" />
         <Keyword name="$P14G"  value="1.0" />
       </Keywords>
       <SampleNode name="A03 11-1.fcs"  annotation=""  owningGroup=""  expanded="1"  sortPriority="10"  count="27979"  sampleID="2" >
         <Graph smoothing="0"  backColor="#ffffff"  foreColor="#000000"  type="Pseudocolor"  fast="1"  rowCount="27979" >
           <Axis dimension="x"  name="FSC-A"  label=""  auto="auto" />
           <Axis dimension="y"  name="SSC-A"  label=""  auto="auto" />
           <GraphSettings level="5%"  smoothingHighResolution="1"  contourHighResolution="1"  histogramSmoothingCount="0"  graphResolution="256"  showOutliers="0"  drawLargeDots="0"  dotsToDraw="8000"  tint="le.chartfill.tinted.40"  lineWeight="le.lineweight.normal"  lineStyle="le.linestyle.solid" />
           <GraphEnvironment showGrid="0"  showAxes="tnlTNL"  showGates="1"  showFreqOnPlots="1"  showGateNameOnPlots="1"  showMedians="0"  showUncomped="0"  addEventParam="0"  lastYAxisName="" >
             <TextTraits font="SansSerif"  size="12"  name="Labels"  style="plain"  color="#000000"  background="#00ffffff"  just="left" />
             <TextTraits font="SansSerif"  size="12"  name="LayoutGates"  style="plain"  color="#000000"  background="#00ffffff"  just="left" />
             <TextTraits font="SansSerif"  size="10"  name="Numbers"  style="plain"  color="#000000"  background="#00ffffff"  just="left" />
             <TextTraits font="SansSerif"  size="10"  name="Legend"  style="plain"  color="#000000"  background="#00ffffff"  just="left" />
             <WindowPosition x="628"  y="20"  width="390"  height="520"  displayed="0"  panelState="---" />
           </GraphEnvironment>
         </Graph>
         <Subpopulations>
           <Population name="Lymphocytes"  annotation=""  owningGroup="All Samples"  expanded="1"  sortPriority="10"  count="19386" >
             <Graph smoothing="0"  backColor="#ffffff"  foreColor="#000000"  type="Pseudocolor"  fast="1"  rowCount="27979" >
               <Axis dimension="x"  name="FL1-A"  label=""  auto="auto" />
               <Axis dimension="y"  name="FL2-A"  label=""  auto="auto" />
               <GraphSettings level="5%"  smoothingHighResolution="1"  contourHighResolution="1"  histogramSmoothingCount="0"  graphResolution="256"  showOutliers="0"  drawLargeDots="0"  dotsToDraw="8000"  tint="le.chartfill.tinted.40"  lineWeight="le.lineweight.normal"  lineStyle="le.linestyle.solid" />
               <GraphEnvironment showGrid="0"  showAxes="tnlTNL"  showGates="1"  showFreqOnPlots="1"  showGateNameOnPlots="1"  showMedians="0"  showUncomped="0"  addEventParam="0"  lastYAxisName="" >
                 <TextTraits font="SansSerif"  size="12"  name="Labels"  style="plain"  color="#000000"  background="#00ffffff"  just="left" />
                 <TextTraits font="SansSerif"  size="12"  name="LayoutGates"  style="plain"  color="#000000"  background="#00ffffff"  just="left" />
                 <TextTraits font="SansSerif"  size="10"  name="Numbers"  style="plain"  color="#000000"  background="#00ffffff"  just="left" />
                 <TextTraits font="SansSerif"  size="10"  name="Legend"  style="plain"  color="#000000"  background="#00ffffff"  just="left" />
                 <WindowPosition x="628"  y="20"  width="390"  height="520"  displayed="0"  panelState="---" />
               </GraphEnvironment>
             </Graph>
             <Gate gating:id="ID1774963179" >
               <gating:PolygonGate eventsInside="1"  annoOffsetX="0"  annoOffsetY="0"  tint="#000000"  isTinted="0"  lineWeight="Normal"  userDefined="1"  quadId="-1"  gateResolution="256" >
                 <gating:dimension>
                   <data-type:fcs-dimension data-type:name="FSC-A" />
                 </gating:dimension>
                 <gating:dimension>
                   <data-type:fcs-dimension data-type:name="SSC-A" />
                 </gating:dimension>
                 <gating:vertex>
                   <gating:coordinate data-type:value="642265.0382819793" />
                   <gating:coordinate data-type:value="-221725.3215859029" />
                 </gating:vertex>
                 <gating:vertex>
                   <gating:coordinate data-type:value="1268865.075630252" />
                   <gating:coordinate data-type:value="-1453532.6637298092" />
                 </gating:vertex>
                 <gating:vertex>
                   <gating:coordinate data-type:value="2757040.1643324" />
                   <gating:coordinate data-type:value="-1699894.1321585905" />
                 </gating:vertex>
                 <gating:vertex>
                   <gating:coordinate data-type:value="6125015.365079366" />
                   <gating:coordinate data-type:value="-796568.747919726" />
                 </gating:vertex>
                 <gating:vertex>
                   <gating:coordinate data-type:value="16385590.976657331" />
                   <gating:coordinate data-type:value="1338563.9784630446" />
                 </gating:vertex>
                 <gating:vertex>
                   <gating:coordinate data-type:value="18422041.098039214" />
                   <gating:coordinate data-type:value="18255384.810572688" />
                 </gating:vertex>
                 <gating:vertex>
                   <gating:coordinate data-type:value="6281665.374416433" />
                   <gating:coordinate data-type:value="17434179.915810086" />
                 </gating:vertex>
                 <gating:vertex>
                   <gating:coordinate data-type:value="-1942460.1157796453" />
                   <gating:coordinate data-type:value="12342709.56828194" />
                 </gating:vertex>
                 <gating:vertex>
                   <gating:coordinate data-type:value="-1942460.1157796453" />
                   <gating:coordinate data-type:value="3884299.1522271177" />
                 </gating:vertex>
               </gating:PolygonGate>
             </Gate>
             <Subpopulations>
               <Population name="Q1: FL1-A- , FL2-A+"  annotation=""  owningGroup="All Samples"  expanded="0"  sortPriority="10"  count="94" >
                 <Graph smoothing="0"  backColor="#ffffff"  foreColor="#000000"  type="Pseudocolor"  fast="1"  rowCount="27979" >
                   <Axis dimension="x"  name="FL1-A"  label=""  auto="auto" />
                   <Axis dimension="y"  name="FL2-A"  label=""  auto="auto" />
                   <GraphSettings level="5%"  smoothingHighResolution="1"  contourHighResolution="1"  histogramSmoothingCount="0"  graphResolution="256"  showOutliers="0"  drawLargeDots="0"  dotsToDraw="8000"  tint="le.chartfill.tinted.40"  lineWeight="le.lineweight.normal"  lineStyle="le.linestyle.solid" />
                   <GraphEnvironment showGrid="0"  showAxes="tnlTNL"  showGates="1"  showFreqOnPlots="1"  showGateNameOnPlots="1"  showMedians="0"  showUncomped="0"  addEventParam="0"  lastYAxisName="" >
                    <TextTraits font="SansSerif"  size="12"  name="Labels"  style="plain"  color="#000000"  background="#00ffffff"  just="left" />
                    <TextTraits font="SansSerif"  size="12"  name="LayoutGates"  style="plain"  color="#000000"  background="#00ffffff"  just="left" />
                    <TextTraits font="SansSerif"  size="10"  name="Numbers"  style="plain"  color="#000000"  background="#00ffffff"  just="left" />
                    <TextTraits font="SansSerif"  size="10"  name="Legend"  style="plain"  color="#000000"  background="#00ffffff"  just="left" />
                    <WindowPosition x="628"  y="20"  width="390"  height="520"  displayed="1"  panelState="---" />
                   </GraphEnvironment>
                 </Graph>
                 <Gate gating:id="ID301144485"  gating:parent_id="ID1774963179" >
                   <gating:RectangleGate eventsInside="1"  annoOffsetX="0"  annoOffsetY="0"  tint="#000000"  isTinted="0"  lineWeight="Normal"  userDefined="1"  percentX="0"  percentY="0" >
                    <gating:dimension gating:max="199730.4592782399" >
                    <data-type:fcs-dimension data-type:name="FL1-A" />
                    </gating:dimension>
                    <gating:dimension gating:min="41654.40244395083" >
                    <data-type:fcs-dimension data-type:name="FL2-A" />
                    </gating:dimension>
                   </gating:RectangleGate>
                 </Gate>
               </Population>
               <Population name="Q2: FL1-A+ , FL2-A+"  annotation=""  owningGroup="All Samples"  expanded="0"  sortPriority="10"  count="555" >
                 <Graph smoothing="0"  backColor="#ffffff"  foreColor="#000000"  type="Pseudocolor"  fast="1"  rowCount="27979" >
                   <Axis dimension="x"  name="FL1-A"  label=""  auto="auto" />
                   <Axis dimension="y"  name="FL2-A"  label=""  auto="auto" />
                   <GraphSettings level="5%"  smoothingHighResolution="1"  contourHighResolution="1"  histogramSmoothingCount="0"  graphResolution="256"  showOutliers="0"  drawLargeDots="0"  dotsToDraw="8000"  tint="le.chartfill.tinted.40"  lineWeight="le.lineweight.normal"  lineStyle="le.linestyle.solid" />
                   <GraphEnvironment showGrid="0"  showAxes="tnlTNL"  showGates="1"  showFreqOnPlots="1"  showGateNameOnPlots="1"  showMedians="0"  showUncomped="0"  addEventParam="0"  lastYAxisName="" >
                    <TextTraits font="SansSerif"  size="12"  name="Labels"  style="plain"  color="#000000"  background="#00ffffff"  just="left" />
                    <TextTraits font="SansSerif"  size="12"  name="LayoutGates"  style="plain"  color="#000000"  background="#00ffffff"  just="left" />
                    <TextTraits font="SansSerif"  size="10"  name="Numbers"  style="plain"  color="#000000"  background="#00ffffff"  just="left" />
                    <TextTraits font="SansSerif"  size="10"  name="Legend"  style="plain"  color="#000000"  background="#00ffffff"  just="left" />
                    <WindowPosition x="628"  y="20"  width="390"  height="520"  displayed="1"  panelState="---" />
                   </GraphEnvironment>
                 </Graph>
                 <Gate gating:id="ID1344342650"  gating:parent_id="ID1774963179" >
                   <gating:RectangleGate eventsInside="1"  annoOffsetX="0"  annoOffsetY="0"  tint="#000000"  isTinted="0"  lineWeight="Normal"  userDefined="1"  percentX="0"  percentY="0" >
                    <gating:dimension gating:min="199730.4592782399" >
                    <data-type:fcs-dimension data-type:name="FL1-A" />
                    </gating:dimension>
                    <gating:dimension gating:min="41654.40244395083" >
                    <data-type:fcs-dimension data-type:name="FL2-A" />
                    </gating:dimension>
                   </gating:RectangleGate>
                 </Gate>
               </Population>
               <Population name="Q3: FL1-A+ , FL2-A-"  annotation=""  owningGroup="All Samples"  expanded="0"  sortPriority="10"  count="194" >
                 <Graph smoothing="0"  backColor="#ffffff"  foreColor="#000000"  type="Pseudocolor"  fast="1"  rowCount="27979" >
                   <Axis dimension="x"  name="FL1-A"  label=""  auto="auto" />
                   <Axis dimension="y"  name="FL2-A"  label=""  auto="auto" />
                   <GraphSettings level="5%"  smoothingHighResolution="1"  contourHighResolution="1"  histogramSmoothingCount="0"  graphResolution="256"  showOutliers="0"  drawLargeDots="0"  dotsToDraw="8000"  tint="le.chartfill.tinted.40"  lineWeight="le.lineweight.normal"  lineStyle="le.linestyle.solid" />
                   <GraphEnvironment showGrid="0"  showAxes="tnlTNL"  showGates="1"  showFreqOnPlots="1"  showGateNameOnPlots="1"  showMedians="0"  showUncomped="0"  addEventParam="0"  lastYAxisName="" >
                    <TextTraits font="SansSerif"  size="12"  name="Labels"  style="plain"  color="#000000"  background="#00ffffff"  just="left" />
                    <TextTraits font="SansSerif"  size="12"  name="LayoutGates"  style="plain"  color="#000000"  background="#00ffffff"  just="left" />
                    <TextTraits font="SansSerif"  size="10"  name="Numbers"  style="plain"  color="#000000"  background="#00ffffff"  just="left" />
                    <TextTraits font="SansSerif"  size="10"  name="Legend"  style="plain"  color="#000000"  background="#00ffffff"  just="left" />
                    <WindowPosition x="628"  y="20"  width="390"  height="520"  displayed="1"  panelState="---" />
                   </GraphEnvironment>
                 </Graph>
                 <Gate gating:id="ID1151626123"  gating:parent_id="ID1774963179" >
                   <gating:RectangleGate eventsInside="1"  annoOffsetX="0"  annoOffsetY="0"  tint="#000000"  isTinted="0"  lineWeight="Normal"  userDefined="1"  percentX="0"  percentY="0" >
                    <gating:dimension gating:min="199730.4592782399" >
                    <data-type:fcs-dimension data-type:name="FL1-A" />
                    </gating:dimension>
                    <gating:dimension gating:max="41654.40244395083" >
                    <data-type:fcs-dimension data-type:name="FL2-A" />
                    </gating:dimension>
                   </gating:RectangleGate>
                 </Gate>
               </Population>
               <Population name="Q4: FL1-A- , FL2-A-"  annotation=""  owningGroup="All Samples"  expanded="0"  sortPriority="10"  count="18543" >
                 <Graph smoothing="0"  backColor="#ffffff"  foreColor="#000000"  type="Pseudocolor"  fast="1"  rowCount="27979" >
                   <Axis dimension="x"  name="FL1-A"  label=""  auto="auto" />
                   <Axis dimension="y"  name="FL2-A"  label=""  auto="auto" />
                   <GraphSettings level="5%"  smoothingHighResolution="1"  contourHighResolution="1"  histogramSmoothingCount="0"  graphResolution="256"  showOutliers="0"  drawLargeDots="0"  dotsToDraw="8000"  tint="le.chartfill.tinted.40"  lineWeight="le.lineweight.normal"  lineStyle="le.linestyle.solid" />
                   <GraphEnvironment showGrid="0"  showAxes="tnlTNL"  showGates="1"  showFreqOnPlots="1"  showGateNameOnPlots="1"  showMedians="0"  showUncomped="0"  addEventParam="0"  lastYAxisName="" >
                    <TextTraits font="SansSerif"  size="12"  name="Labels"  style="plain"  color="#000000"  background="#00ffffff"  just="left" />
                    <TextTraits font="SansSerif"  size="12"  name="LayoutGates"  style="plain"  color="#000000"  background="#00ffffff"  just="left" />
                    <TextTraits font="SansSerif"  size="10"  name="Numbers"  style="plain"  color="#000000"  background="#00ffffff"  just="left" />
                    <TextTraits font="SansSerif"  size="10"  name="Legend"  style="plain"  color="#000000"  background="#00ffffff"  just="left" />
                    <WindowPosition x="628"  y="20"  width="390"  height="520"  displayed="1"  panelState="---" />
                   </GraphEnvironment>
                 </Graph>
                 <Gate gating:id="ID6278609"  gating:parent_id="ID1774963179" >
                   <gating:RectangleGate eventsInside="1"  annoOffsetX="0"  annoOffsetY="0"  tint="#000000"  isTinted="0"  lineWeight="Normal"  userDefined="1"  percentX="0"  percentY="0" >
                    <gating:dimension gating:max="199730.4592782399" >
                    <data-type:fcs-dimension data-type:name="FL1-A" />
                    </gating:dimension>
                    <gating:dimension gating:max="41654.40244395083" >
                    <data-type:fcs-dimension data-type:name="FL2-A" />
                    </gating:dimension>
                   </gating:RectangleGate>
                 </Gate>
               </Population>
             </Subpopulations>
           </Population>
         </Subpopulations>
       </SampleNode>
     </Sample>
   </SampleList>
   <TableEditor title="FlowJo Tables:28DIANGWANG1205.fcs.wsp"  current="Table" >
     <Table name="Table"  outputFile="file:/C:/Users/16639/Table"  color="#00ffffff"  isBatch="0"  quickclose="0"  outputFormat="fj.document.type.table" >
       <PrintLayout flipPattern0="0"  rows="1"  columns="1"  padding="36"  header=""  footer=""  headerActive="0"  footerActive="0"  scalingMode="fj.print.scale.none"  scaling="1"  orientation="1"  width="595.2744"  height="841.8888"  imageableX="72"  imageableY="72"  imageableWidth="451.2744"  imageableHeight="697.8888" />
       <PageSection sectionName="header" >&lt;table width=&quot;100%&quot;&gt;&lt;tr&gt;&lt;td align=&quot;left&quot; valign=&quot;top&quot;&gt;&lt;IMG SRC=&quot;http://www.flowjo.com/home/images/logotypethin.png&quot;&gt;&lt;/IMG&gt;&lt;br/&gt;Tree Star, Inc.&lt;/td&gt;&lt;td align=&quot;right&quot; valign=&quot;top&quot;&gt;Page &lt;PageNumber/&gt;&lt;/td&gt;&lt;/tr&gt;&lt;/table&gt;</PageSection>
       <PageSection sectionName="footer" >&lt;table width=&quot;100%&quot;&gt;&lt;tr&gt;&lt;td align=&quot;left&quot;  valign=&quot;bottom&quot;&gt;&lt;LongDate/&gt;&lt;/td&gt;&lt;td align=&quot;right&quot; valign=&quot;bottom&quot;&gt;&lt;Version/&gt;&lt;/td&gt;&lt;/tr&gt;&lt;/table&gt;</PageSection>
       <Iteration iterationType="SAMPLE"  iterationValue=""  iterationKeyword=""  discriminator=""  panelSize="1"  groupName="workspaceSelection" />
     </Table>
   </TableEditor>
   <LayoutEditor title="FlowJo Layouts---28DIANGWANG1205.fcs.wsp"  current="Layout"  showGrid="0"  showPageBreaks="0"  showGuides="0"  showDebugOutput="0" >
     <Layout name="Layout"  outputFile="file:/C:/Users/16639/Documents/Layout"  color="#00ffffff"  isBatch="0"  showGrid="0"  showRulers="1"  showDebugOutput="0"  showGuides="0"  showPageBreaks="1"  scale="1" >
       <PrintLayout flipPattern0="0"  rows="1"  columns="1"  padding="36"  header=""  footer=""  headerActive="0"  footerActive="0"  scalingMode="fj.print.scale.none"  scaling="2.1032998565"  orientation="0"  width="595.2744"  height="841.8888"  imageableX="72"  imageableY="72"  imageableWidth="451.2744"  imageableHeight="697.8888" />
       <PageSection sectionName="header" >&lt;table width=&quot;100%&quot;&gt;&lt;tr&gt;&lt;td align=&quot;left&quot; valign=&quot;top&quot;&gt;&lt;IMG SRC=&quot;http://www.flowjo.com/home/images/logotypethin.png&quot;&gt;&lt;/IMG&gt;&lt;br/&gt;Tree Star, Inc.&lt;/td&gt;&lt;td align=&quot;right&quot; valign=&quot;top&quot;&gt;Page &lt;PageNumber/&gt;&lt;/td&gt;&lt;/tr&gt;&lt;/table&gt;</PageSection>
       <PageSection sectionName="footer" >&lt;table width=&quot;100%&quot;&gt;&lt;tr&gt;&lt;td align=&quot;left&quot;  valign=&quot;bottom&quot;&gt;&lt;LongDate/&gt;&lt;/td&gt;&lt;td align=&quot;right&quot; valign=&quot;bottom&quot;&gt;&lt;Version/&gt;&lt;/td&gt;&lt;/tr&gt;&lt;/table&gt;</PageSection>
       <Iteration iterationType="OFF"  iterationValue=""  iterationKeyword=""  discriminator=""  panelSize="1"  groupName="All Samples" />
       <BatchSettings useCurrentGroup="1"  length="3"  name=""  order="ACROSS"  direction="COLUMNS"  append="0"  destination="toLayout"  separatePages="0"  launchApp="1"  header="0"  footer="0"  commandLineBatch="0" />
       <FigList>
         <ChartData x="375"  y="67"  width="0"  height="0"  lineWeight="Hairline"  fill="#ffffff"  stroke="#000000"  lineStyle="Solid"  gradientColor="#808080"  gradientStyle="le.gradientstyle.none"  enabled="1"  xScale="1"  yScale="1"  aspectRatioLock="0"  alpha="1"  figID="com.treestar.flowjo.charting.FigChartBox@54699651#1607179634966"  rotation="0"  lock="0"  sizeLock="0"  contentLock="0"  wantsDrops="0"  dependents="1"  showSampleName="1"  showFullPath="1"  showFreq="0"  showCount="1"  showPopulationName="1"  showGraphTitle="0"  showMedians="0"  useShortName="1"  showKeyword="0"  keyword=""  showStatistic="0"  statistic=""  offsetHistograms="0"  offsetX="0"  offsetY="0"  flipH="0"  flipV="0"  showAdjunctHistograms="0"  scaleH="1"  scaleV="1"  panelIndex="-1"  z="0" >
           <Graph smoothing="0"  backColor="#ffffff"  foreColor="#000000"  type="Pseudocolor"  fast="1"  rowCount="27979" >
             <Axis dimension="x"  name="FL1-A"  label=""  auto="auto" />
             <Axis dimension="y"  name="FL2-A"  label=""  auto="auto" />
             <GraphSettings level="5%"  smoothingHighResolution="1"  contourHighResolution="1"  histogramSmoothingCount="0"  graphResolution="256"  showOutliers="0"  drawLargeDots="0"  dotsToDraw="8000"  tint="le.chartfill.tinted.40"  lineWeight="le.lineweight.normal"  lineStyle="le.linestyle.solid" />
             <GraphEnvironment showGrid="0"  showAxes=""  showGates="1"  showFreqOnPlots="1"  showGateNameOnPlots="1"  showMedians="0"  showUncomped="0"  addEventParam="0"  lastYAxisName="" >
               <TextTraits font="SansSerif"  size="12"  name="Labels"  style="plain"  color="#000000"  background="#00ffffff"  just="left" />
               <TextTraits font="SansSerif"  size="12"  name="LayoutGates"  style="plain"  color="#000000"  background="#00ffffff"  just="left" />
               <TextTraits font="SansSerif"  size="10"  name="Numbers"  style="plain"  color="#000000"  background="#00ffffff"  just="left" />
               <TextTraits font="SansSerif"  size="10"  name="Legend"  style="plain"  color="#000000"  background="#00ffffff"  just="left" />
               <WindowPosition x="628"  y="20"  width="390"  height="520"  displayed="1"  panelState="---" />
             </GraphEnvironment>
           </Graph>
           <Annotation lineWeight="NoLine"  fill="#00ffffff"  stroke="#808080"  lineStyle="Solid"  gradientColor="#808080"  gradientStyle="le.gradientstyle.none"  enabled="1"  xScale="1"  yScale="1"  aspectRatioLock="0"  alpha="1"  figID="com.treestar.flowjo.charting.FigChartAnnotation@7d043cf#1607179634983"  rotation="0"  lock="0"  sizeLock="0"  contentLock="0"  wantsDrops="0"  autoFitContents="0"  autoMinimumSize="1"  padding="5,5,5,5" >
             <Content>&amp;lt;font color=&amp;quot;#000000&amp;quot; face=&amp;quot;SansSerif&amp;quot; style=&amp;quot;font-size:12pt;&amp;quot;&amp;gt;&amp;#xA;&amp;lt;input type=&amp;quot;fjml&amp;quot; style=&amp;quot;font-style:; font-weight:normal; font-family:SansSerif; color:#000000;&amp;quot; value=&amp;quot;%3CAnno+name%3D%22fj.anno.samplename%22+%2F%3E&amp;quot;&amp;gt;&amp;lt;br style=&amp;quot;font-style:; font-weight:normal; font-family:SansSerif; color:#000000;&amp;quot;&amp;gt;&amp;lt;input type=&amp;quot;fjml&amp;quot; style=&amp;quot;font-style:; font-weight:normal; font-family:SansSerif; color:#000000;&amp;quot; value=&amp;quot;%3CAnno+name%3D%22fj.anno.popname%22+%2F%3E&amp;quot;&amp;gt;&amp;lt;br style=&amp;quot;font-style:; font-weight:normal; font-family:SansSerif; color:#000000;&amp;quot;&amp;gt;&amp;lt;input type=&amp;quot;fjml&amp;quot; style=&amp;quot;font-style:; font-weight:normal; font-family:SansSerif; color:#000000;&amp;quot; value=&amp;quot;%3CStatistic+name%3D%22Count%22++id%3D%22%22++ancestor%3D%22%22+%2F%3E&amp;quot;&amp;gt;&amp;lt;/font&amp;gt;</Content>
             <WindowPosition x="0"  y="340"  width="88"  height="70"  displayed="1"  panelState="" />
           </Annotation>
           <Legend lineWeight="Hairline"  fill="#ffffff"  stroke="#000000"  lineStyle="Solid"  gradientColor="#808080"  gradientStyle="le.gradientstyle.none"  enabled="1"  xScale="1"  yScale="1"  aspectRatioLock="0"  alpha="1"  figID="com.treestar.flowjo.charting.legend.FigLegend@7a13cf0a#1607179634983"  rotation="0"  lock="0"  sizeLock="0"  contentLock="0"  wantsDrops="0"  rows="3"  columns="4"  drawGrid="1"  autoFitContents="0"  showHeader="1" >
             <RowSizes>
               <Size index="0"  value="15" />
               <Size index="1"  value="15" />
               <Size index="2"  value="15" />
             </RowSizes>
             <ColSizes>
               <Size index="0"  value="15" />
               <Size index="1"  value="15" />
               <Size index="2"  value="15" />
               <Size index="3"  value="15" />
             </ColSizes>
             <WindowPosition x="280"  y="0"  width="60"  height="45"  displayed="0"  panelState="" />
             <Columns>
               <Anno name="fj.anno.samplename" />
               <Anno name="fj.anno.popname" />
               <Statistic name="Count"  id=""  ancestor="" />
             </Columns>
           </Legend>
           <Ancestry lineWeight="Hairline"  fill="#ffffff"  stroke="#000000"  lineStyle="Solid"  gradientColor="#808080"  gradientStyle="le.gradientstyle.none"  enabled="1"  xScale="1"  yScale="1"  aspectRatioLock="0"  alpha="1"  figID="com.treestar.flowjo.charting.FigChartRow@628fe729#1607179634980"  rotation="0"  lock="0"  sizeLock="0"  contentLock="0"  wantsDrops="0"  backgating="0"  horizontal="0"  backgatingLargeDots="0"  backgatingContours="0" >
             <WindowPosition x="0"  y="0"  width="0"  height="1"  displayed="0"  panelState="" />
           </Ancestry>
           <Multigraph lineWeight="Hairline"  fill="#00ffffff"  stroke="#000000"  lineStyle="Solid"  gradientColor="#808080"  gradientStyle="le.gradientstyle.none"  enabled="1"  xScale="1"  yScale="1"  aspectRatioLock="1"  alpha="1"  figID="com.treestar.flowjo.charting.FigChartGrid@5591674c#1607179634982"  rotation="0"  lock="0"  sizeLock="0"  contentLock="0"  wantsDrops="0"  annoOffsetX="0"  annoOffsetY="0"  type="NONE"  rows="0"  columns="0" >
             <WindowPosition x="0"  y="0"  width="0"  height="1"  displayed="0"  panelState="" />
             <Parameters/>
           </Multigraph>
           <PopModelList>
             <DataLayer path="Lymphocytes"  panelValue="1"  discriminatorValue=""  sampleGMID="1"  sampleID="2" >
               <LegendSpec color="#000000"  text=""  chartFill="le.chartfill.tinted.40"  lineWeight="Normal"  lineStyle="Solid"  control="0" />
             </DataLayer>
           </PopModelList>
           <WindowPosition x="375"  y="67"  width="256"  height="256"  displayed="1"  panelState="" />
         </ChartData>
         <ChartData x="67"  y="67"  width="0"  height="0"  lineWeight="Hairline"  fill="#ffffff"  stroke="#000000"  lineStyle="Solid"  gradientColor="#808080"  gradientStyle="le.gradientstyle.none"  enabled="1"  xScale="1"  yScale="1"  aspectRatioLock="0"  alpha="1"  figID="com.treestar.flowjo.charting.FigChartBox@1727361e#1607179638507"  rotation="0"  lock="0"  sizeLock="0"  contentLock="0"  wantsDrops="0"  dependents="1"  showSampleName="1"  showFullPath="1"  showFreq="0"  showCount="1"  showPopulationName="1"  showGraphTitle="0"  showMedians="0"  useShortName="1"  showKeyword="0"  keyword=""  showStatistic="0"  statistic=""  offsetHistograms="0"  offsetX="0"  offsetY="0"  flipH="0"  flipV="0"  showAdjunctHistograms="0"  scaleH="1"  scaleV="1"  panelIndex="-1"  z="9" >
           <Graph smoothing="0"  backColor="#ffffff"  foreColor="#000000"  type="Pseudocolor"  fast="1"  rowCount="22045" >
             <Axis dimension="x"  name="FL1-A"  label=""  auto="auto" />
             <Axis dimension="y"  name="FL2-A"  label=""  auto="auto" />
             <GraphSettings level="5%"  smoothingHighResolution="1"  contourHighResolution="1"  histogramSmoothingCount="0"  graphResolution="256"  showOutliers="0"  drawLargeDots="0"  dotsToDraw="8000"  tint="le.chartfill.tinted.40"  lineWeight="le.lineweight.normal"  lineStyle="le.linestyle.solid" />
             <GraphEnvironment showGrid="0"  showAxes=""  showGates="1"  showFreqOnPlots="1"  showGateNameOnPlots="1"  showMedians="0"  showUncomped="0"  addEventParam="0"  lastYAxisName="" >
               <TextTraits font="SansSerif"  size="12"  name="Labels"  style="plain"  color="#000000"  background="#00ffffff"  just="left" />
               <TextTraits font="SansSerif"  size="12"  name="LayoutGates"  style="plain"  color="#000000"  background="#00ffffff"  just="left" />
               <TextTraits font="SansSerif"  size="10"  name="Numbers"  style="plain"  color="#000000"  background="#00ffffff"  just="left" />
               <TextTraits font="SansSerif"  size="10"  name="Legend"  style="plain"  color="#000000"  background="#00ffffff"  just="left" />
               <WindowPosition x="628"  y="20"  width="390"  height="520"  displayed="1"  panelState="---" />
             </GraphEnvironment>
           </Graph>
           <Annotation lineWeight="NoLine"  fill="#00ffffff"  stroke="#808080"  lineStyle="Solid"  gradientColor="#808080"  gradientStyle="le.gradientstyle.none"  enabled="1"  xScale="1"  yScale="1"  aspectRatioLock="0"  alpha="1"  figID="com.treestar.flowjo.charting.FigChartAnnotation@604c9607#1607179638520"  rotation="0"  lock="0"  sizeLock="0"  contentLock="0"  wantsDrops="0"  autoFitContents="0"  autoMinimumSize="1"  padding="5,5,5,5" >
             <Content>&amp;lt;font color=&amp;quot;#000000&amp;quot; face=&amp;quot;SansSerif&amp;quot; style=&amp;quot;font-size:12pt;&amp;quot;&amp;gt;&amp;#xA;&amp;lt;input type=&amp;quot;fjml&amp;quot; style=&amp;quot;font-style:; font-weight:normal; font-family:SansSerif; color:#000000;&amp;quot; value=&amp;quot;%3CAnno+name%3D%22fj.anno.samplename%22+%2F%3E&amp;quot;&amp;gt;&amp;lt;br style=&amp;quot;font-style:; font-weight:normal; font-family:SansSerif; color:#000000;&amp;quot;&amp;gt;&amp;lt;input type=&amp;quot;fjml&amp;quot; style=&amp;quot;font-style:; font-weight:normal; font-family:SansSerif; color:#000000;&amp;quot; value=&amp;quot;%3CAnno+name%3D%22fj.anno.popname%22+%2F%3E&amp;quot;&amp;gt;&amp;lt;br style=&amp;quot;font-style:; font-weight:normal; font-family:SansSerif; color:#000000;&amp;quot;&amp;gt;&amp;lt;input type=&amp;quot;fjml&amp;quot; style=&amp;quot;font-style:; font-weight:normal; font-family:SansSerif; color:#000000;&amp;quot; value=&amp;quot;%3CStatistic+name%3D%22Count%22++id%3D%22%22++ancestor%3D%22%22+%2F%3E&amp;quot;&amp;gt;&amp;lt;/font&amp;gt;</Content>
             <WindowPosition x="0"  y="340"  width="91"  height="70"  displayed="1"  panelState="" />
           </Annotation>
           <Legend lineWeight="Hairline"  fill="#ffffff"  stroke="#000000"  lineStyle="Solid"  gradientColor="#808080"  gradientStyle="le.gradientstyle.none"  enabled="1"  xScale="1"  yScale="1"  aspectRatioLock="0"  alpha="1"  figID="com.treestar.flowjo.charting.legend.FigLegend@440dd6f5#1607179638520"  rotation="0"  lock="0"  sizeLock="0"  contentLock="0"  wantsDrops="0"  rows="3"  columns="4"  drawGrid="1"  autoFitContents="0"  showHeader="1" >
             <RowSizes>
               <Size index="0"  value="15" />
               <Size index="1"  value="15" />
               <Size index="2"  value="15" />
             </RowSizes>
             <ColSizes>
               <Size index="0"  value="15" />
               <Size index="1"  value="15" />
               <Size index="2"  value="15" />
               <Size index="3"  value="15" />
             </ColSizes>
             <WindowPosition x="280"  y="0"  width="60"  height="45"  displayed="0"  panelState="" />
             <Columns>
               <Anno name="fj.anno.samplename" />
               <Anno name="fj.anno.popname" />
               <Statistic name="Count"  id=""  ancestor="" />
             </Columns>
           </Legend>
           <Ancestry lineWeight="Hairline"  fill="#ffffff"  stroke="#000000"  lineStyle="Solid"  gradientColor="#808080"  gradientStyle="le.gradientstyle.none"  enabled="1"  xScale="1"  yScale="1"  aspectRatioLock="0"  alpha="1"  figID="com.treestar.flowjo.charting.FigChartRow@74df0ade#1607179638515"  rotation="0"  lock="0"  sizeLock="0"  contentLock="0"  wantsDrops="0"  backgating="0"  horizontal="0"  backgatingLargeDots="0"  backgatingContours="0" >
             <WindowPosition x="0"  y="0"  width="0"  height="1"  displayed="0"  panelState="" />
           </Ancestry>
           <Multigraph lineWeight="Hairline"  fill="#00ffffff"  stroke="#000000"  lineStyle="Solid"  gradientColor="#808080"  gradientStyle="le.gradientstyle.none"  enabled="1"  xScale="1"  yScale="1"  aspectRatioLock="1"  alpha="1"  figID="com.treestar.flowjo.charting.FigChartGrid@5f42b0c3#1607179638517"  rotation="0"  lock="0"  sizeLock="0"  contentLock="0"  wantsDrops="0"  annoOffsetX="0"  annoOffsetY="0"  type="NONE"  rows="0"  columns="0" >
             <WindowPosition x="0"  y="0"  width="0"  height="1"  displayed="0"  panelState="" />
             <Parameters/>
           </Multigraph>
           <PopModelList>
             <DataLayer path="Lymphocytes"  panelValue="1"  discriminatorValue=""  sampleGMID="2"  sampleID="3" >
               <LegendSpec color="#000000"  text=""  chartFill="le.chartfill.tinted.40"  lineWeight="Normal"  lineStyle="Solid"  control="0" />
             </DataLayer>
           </PopModelList>
           <WindowPosition x="67"  y="67"  width="256"  height="256"  displayed="1"  panelState="" />
         </ChartData>
         <ChartData x="696"  y="69"  width="0"  height="0"  lineWeight="Hairline"  fill="#ffffff"  stroke="#000000"  lineStyle="Solid"  gradientColor="#808080"  gradientStyle="le.gradientstyle.none"  enabled="1"  xScale="1"  yScale="1"  aspectRatioLock="0"  alpha="1"  figID="com.treestar.flowjo.charting.FigChartBox@7bb9c02f#1607179643571"  rotation="0"  lock="0"  sizeLock="0"  contentLock="0"  wantsDrops="0"  dependents="1"  showSampleName="1"  showFullPath="1"  showFreq="0"  showCount="1"  showPopulationName="1"  showGraphTitle="0"  showMedians="0"  useShortName="1"  showKeyword="0"  keyword=""  showStatistic="0"  statistic=""  offsetHistograms="0"  offsetX="0"  offsetY="0"  flipH="0"  flipV="0"  showAdjunctHistograms="0"  scaleH="1"  scaleV="1"  panelIndex="-1"  z="18" >
           <Graph smoothing="0"  backColor="#ffffff"  foreColor="#000000"  type="Pseudocolor"  fast="1"  rowCount="31163" >
             <Axis dimension="x"  name="FL1-A"  label=""  auto="auto" />
             <Axis dimension="y"  name="FL2-A"  label=""  auto="auto" />
             <GraphSettings level="5%"  smoothingHighResolution="1"  contourHighResolution="1"  histogramSmoothingCount="0"  graphResolution="256"  showOutliers="0"  drawLargeDots="0"  dotsToDraw="8000"  tint="le.chartfill.tinted.40"  lineWeight="le.lineweight.normal"  lineStyle="le.linestyle.solid" />
             <GraphEnvironment showGrid="0"  showAxes=""  showGates="1"  showFreqOnPlots="1"  showGateNameOnPlots="1"  showMedians="0"  showUncomped="0"  addEventParam="0"  lastYAxisName="" >
               <TextTraits font="SansSerif"  size="12"  name="Labels"  style="plain"  color="#000000"  background="#00ffffff"  just="left" />
               <TextTraits font="SansSerif"  size="12"  name="LayoutGates"  style="plain"  color="#000000"  background="#00ffffff"  just="left" />
               <TextTraits font="SansSerif"  size="10"  name="Numbers"  style="plain"  color="#000000"  background="#00ffffff"  just="left" />
               <TextTraits font="SansSerif"  size="10"  name="Legend"  style="plain"  color="#000000"  background="#00ffffff"  just="left" />
               <WindowPosition x="628"  y="20"  width="390"  height="520"  displayed="1"  panelState="---" />
             </GraphEnvironment>
           </Graph>
           <Annotation lineWeight="NoLine"  fill="#00ffffff"  stroke="#808080"  lineStyle="Solid"  gradientColor="#808080"  gradientStyle="le.gradientstyle.none"  enabled="1"  xScale="1"  yScale="1"  aspectRatioLock="0"  alpha="1"  figID="com.treestar.flowjo.charting.FigChartAnnotation@121c8cb4#1607179643582"  rotation="0"  lock="0"  sizeLock="0"  contentLock="0"  wantsDrops="0"  autoFitContents="0"  autoMinimumSize="1"  padding="5,5,5,5" >
             <Content>&amp;lt;font color=&amp;quot;#000000&amp;quot; face=&amp;quot;SansSerif&amp;quot; style=&amp;quot;font-size:12pt;&amp;quot;&amp;gt;&amp;#xA;&amp;lt;input type=&amp;quot;fjml&amp;quot; style=&amp;quot;font-style:; font-weight:normal; font-family:SansSerif; color:#000000;&amp;quot; value=&amp;quot;%3CAnno+name%3D%22fj.anno.samplename%22+%2F%3E&amp;quot;&amp;gt;&amp;lt;br style=&amp;quot;font-style:; font-weight:normal; font-family:SansSerif; color:#000000;&amp;quot;&amp;gt;&amp;lt;input type=&amp;quot;fjml&amp;quot; style=&amp;quot;font-style:; font-weight:normal; font-family:SansSerif; color:#000000;&amp;quot; value=&amp;quot;%3CAnno+name%3D%22fj.anno.popname%22+%2F%3E&amp;quot;&amp;gt;&amp;lt;br style=&amp;quot;font-style:; font-weight:normal; font-family:SansSerif; color:#000000;&amp;quot;&amp;gt;&amp;lt;input type=&amp;quot;fjml&amp;quot; style=&amp;quot;font-style:; font-weight:normal; font-family:SansSerif; color:#000000;&amp;quot; value=&amp;quot;%3CStatistic+name%3D%22Count%22++id%3D%22%22++ancestor%3D%22%22+%2F%3E&amp;quot;&amp;gt;&amp;lt;/font&amp;gt;</Content>
             <WindowPosition x="0"  y="340"  width="88"  height="70"  displayed="1"  panelState="" />
           </Annotation>
           <Legend lineWeight="Hairline"  fill="#ffffff"  stroke="#000000"  lineStyle="Solid"  gradientColor="#808080"  gradientStyle="le.gradientstyle.none"  enabled="1"  xScale="1"  yScale="1"  aspectRatioLock="0"  alpha="1"  figID="com.treestar.flowjo.charting.legend.FigLegend@105986b6#1607179643582"  rotation="0"  lock="0"  sizeLock="0"  contentLock="0"  wantsDrops="0"  rows="3"  columns="4"  drawGrid="1"  autoFitContents="0"  showHeader="1" >
             <RowSizes>
               <Size index="0"  value="15" />
               <Size index="1"  value="15" />
               <Size index="2"  value="15" />
             </RowSizes>
             <ColSizes>
               <Size index="0"  value="15" />
               <Size index="1"  value="15" />
               <Size index="2"  value="15" />
               <Size index="3"  value="15" />
             </ColSizes>
             <WindowPosition x="280"  y="0"  width="60"  height="45"  displayed="0"  panelState="" />
             <Columns>
               <Anno name="fj.anno.samplename" />
               <Anno name="fj.anno.popname" />
               <Statistic name="Count"  id=""  ancestor="" />
             </Columns>
           </Legend>
           <Ancestry lineWeight="Hairline"  fill="#ffffff"  stroke="#000000"  lineStyle="Solid"  gradientColor="#808080"  gradientStyle="le.gradientstyle.none"  enabled="1"  xScale="1"  yScale="1"  aspectRatioLock="0"  alpha="1"  figID="com.treestar.flowjo.charting.FigChartRow@521786bc#1607179643577"  rotation="0"  lock="0"  sizeLock="0"  contentLock="0"  wantsDrops="0"  backgating="0"  horizontal="0"  backgatingLargeDots="0"  backgatingContours="0" >
             <WindowPosition x="0"  y="0"  width="0"  height="1"  displayed="0"  panelState="" />
           </Ancestry>
           <Multigraph lineWeight="Hairline"  fill="#00ffffff"  stroke="#000000"  lineStyle="Solid"  gradientColor="#808080"  gradientStyle="le.gradientstyle.none"  enabled="1"  xScale="1"  yScale="1"  aspectRatioLock="1"  alpha="1"  figID="com.treestar.flowjo.charting.FigChartGrid@72e2f6e6#1607179643580"  rotation="0"  lock="0"  sizeLock="0"  contentLock="0"  wantsDrops="0"  annoOffsetX="0"  annoOffsetY="0"  type="NONE"  rows="0"  columns="0" >
             <WindowPosition x="0"  y="0"  width="0"  height="1"  displayed="0"  panelState="" />
             <Parameters/>
           </Multigraph>
           <PopModelList>
             <DataLayer path="Lymphocytes"  panelValue="1"  discriminatorValue=""  sampleGMID="3"  sampleID="4" >
               <LegendSpec color="#000000"  text=""  chartFill="le.chartfill.tinted.40"  lineWeight="Normal"  lineStyle="Solid"  control="0" />
             </DataLayer>
           </PopModelList>
           <WindowPosition x="696"  y="69"  width="256"  height="256"  displayed="1"  panelState="" />
         </ChartData>
         <ChartData x="1008"  y="66"  width="0"  height="0"  lineWeight="Hairline"  fill="#ffffff"  stroke="#000000"  lineStyle="Solid"  gradientColor="#808080"  gradientStyle="le.gradientstyle.none"  enabled="1"  xScale="1"  yScale="1"  aspectRatioLock="0"  alpha="1"  figID="com.treestar.flowjo.charting.FigChartBox@3f7ac0a4#1607179649071"  rotation="0"  lock="0"  sizeLock="0"  contentLock="0"  wantsDrops="0"  dependents="1"  showSampleName="1"  showFullPath="1"  showFreq="0"  showCount="1"  showPopulationName="1"  showGraphTitle="0"  showMedians="0"  useShortName="1"  showKeyword="0"  keyword=""  showStatistic="0"  statistic=""  offsetHistograms="0"  offsetX="0"  offsetY="0"  flipH="0"  flipV="0"  showAdjunctHistograms="0"  scaleH="1"  scaleV="1"  panelIndex="-1"  z="27" >
           <Graph smoothing="0"  backColor="#ffffff"  foreColor="#000000"  type="Pseudocolor"  fast="1"  rowCount="24469" >
             <Axis dimension="x"  name="FL1-A"  label=""  auto="auto" />
             <Axis dimension="y"  name="FL2-A"  label=""  auto="auto" />
             <GraphSettings level="5%"  smoothingHighResolution="1"  contourHighResolution="1"  histogramSmoothingCount="0"  graphResolution="256"  showOutliers="0"  drawLargeDots="0"  dotsToDraw="8000"  tint="le.chartfill.tinted.40"  lineWeight="le.lineweight.normal"  lineStyle="le.linestyle.solid" />
             <GraphEnvironment showGrid="0"  showAxes=""  showGates="1"  showFreqOnPlots="1"  showGateNameOnPlots="1"  showMedians="0"  showUncomped="0"  addEventParam="0"  lastYAxisName="" >
               <TextTraits font="SansSerif"  size="12"  name="Labels"  style="plain"  color="#000000"  background="#00ffffff"  just="left" />
               <TextTraits font="SansSerif"  size="12"  name="LayoutGates"  style="plain"  color="#000000"  background="#00ffffff"  just="left" />
               <TextTraits font="SansSerif"  size="10"  name="Numbers"  style="plain"  color="#000000"  background="#00ffffff"  just="left" />
               <TextTraits font="SansSerif"  size="10"  name="Legend"  style="plain"  color="#000000"  background="#00ffffff"  just="left" />
               <WindowPosition x="628"  y="20"  width="390"  height="520"  displayed="1"  panelState="---" />
             </GraphEnvironment>
           </Graph>
           <Annotation lineWeight="NoLine"  fill="#00ffffff"  stroke="#808080"  lineStyle="Solid"  gradientColor="#808080"  gradientStyle="le.gradientstyle.none"  enabled="1"  xScale="1"  yScale="1"  aspectRatioLock="0"  alpha="1"  figID="com.treestar.flowjo.charting.FigChartAnnotation@3c268176#1607179649094"  rotation="0"  lock="0"  sizeLock="0"  contentLock="0"  wantsDrops="0"  autoFitContents="0"  autoMinimumSize="1"  padding="5,5,5,5" >
             <Content>&amp;lt;font color=&amp;quot;#000000&amp;quot; face=&amp;quot;SansSerif&amp;quot; style=&amp;quot;font-size:12pt;&amp;quot;&amp;gt;&amp;#xA;&amp;lt;input type=&amp;quot;fjml&amp;quot; style=&amp;quot;font-style:; font-weight:normal; font-family:SansSerif; color:#000000;&amp;quot; value=&amp;quot;%3CAnno+name%3D%22fj.anno.samplename%22+%2F%3E&amp;quot;&amp;gt;&amp;lt;br style=&amp;quot;font-style:; font-weight:normal; font-family:SansSerif; color:#000000;&amp;quot;&amp;gt;&amp;lt;input type=&amp;quot;fjml&amp;quot; style=&amp;quot;font-style:; font-weight:normal; font-family:SansSerif; color:#000000;&amp;quot; value=&amp;quot;%3CAnno+name%3D%22fj.anno.popname%22+%2F%3E&amp;quot;&amp;gt;&amp;lt;br style=&amp;quot;font-style:; font-weight:normal; font-family:SansSerif; color:#000000;&amp;quot;&amp;gt;&amp;lt;input type=&amp;quot;fjml&amp;quot; style=&amp;quot;font-style:; font-weight:normal; font-family:SansSerif; color:#000000;&amp;quot; value=&amp;quot;%3CStatistic+name%3D%22Count%22++id%3D%22%22++ancestor%3D%22%22+%2F%3E&amp;quot;&amp;gt;&amp;lt;/font&amp;gt;</Content>
             <WindowPosition x="0"  y="340"  width="88"  height="70"  displayed="1"  panelState="" />
           </Annotation>
           <Legend lineWeight="Hairline"  fill="#ffffff"  stroke="#000000"  lineStyle="Solid"  gradientColor="#808080"  gradientStyle="le.gradientstyle.none"  enabled="1"  xScale="1"  yScale="1"  aspectRatioLock="0"  alpha="1"  figID="com.treestar.flowjo.charting.legend.FigLegend@3fd88d4#1607179649094"  rotation="0"  lock="0"  sizeLock="0"  contentLock="0"  wantsDrops="0"  rows="3"  columns="4"  drawGrid="1"  autoFitContents="0"  showHeader="1" >
             <RowSizes>
               <Size index="0"  value="15" />
               <Size index="1"  value="15" />
               <Size index="2"  value="15" />
             </RowSizes>
             <ColSizes>
               <Size index="0"  value="15" />
               <Size index="1"  value="15" />
               <Size index="2"  value="15" />
               <Size index="3"  value="15" />
             </ColSizes>
             <WindowPosition x="280"  y="0"  width="60"  height="45"  displayed="0"  panelState="" />
             <Columns>
               <Anno name="fj.anno.samplename" />
               <Anno name="fj.anno.popname" />
               <Statistic name="Count"  id=""  ancestor="" />
             </Columns>
           </Legend>
           <Ancestry lineWeight="Hairline"  fill="#ffffff"  stroke="#000000"  lineStyle="Solid"  gradientColor="#808080"  gradientStyle="le.gradientstyle.none"  enabled="1"  xScale="1"  yScale="1"  aspectRatioLock="0"  alpha="1"  figID="com.treestar.flowjo.charting.FigChartRow@625cf6b7#1607179649085"  rotation="0"  lock="0"  sizeLock="0"  contentLock="0"  wantsDrops="0"  backgating="0"  horizontal="0"  backgatingLargeDots="0"  backgatingContours="0" >
             <WindowPosition x="0"  y="0"  width="0"  height="1"  displayed="0"  panelState="" />
           </Ancestry>
           <Multigraph lineWeight="Hairline"  fill="#00ffffff"  stroke="#000000"  lineStyle="Solid"  gradientColor="#808080"  gradientStyle="le.gradientstyle.none"  enabled="1"  xScale="1"  yScale="1"  aspectRatioLock="1"  alpha="1"  figID="com.treestar.flowjo.charting.FigChartGrid@11514e9f#1607179649092"  rotation="0"  lock="0"  sizeLock="0"  contentLock="0"  wantsDrops="0"  annoOffsetX="0"  annoOffsetY="0"  type="NONE"  rows="0"  columns="0" >
             <WindowPosition x="0"  y="0"  width="0"  height="1"  displayed="0"  panelState="" />
             <Parameters/>
           </Multigraph>
           <PopModelList>
             <DataLayer path="Lymphocytes"  panelValue="1"  discriminatorValue=""  sampleGMID="4"  sampleID="5" >
               <LegendSpec color="#000000"  text=""  chartFill="le.chartfill.tinted.40"  lineWeight="Normal"  lineStyle="Solid"  control="0" />
             </DataLayer>
           </PopModelList>
           <WindowPosition x="1008"  y="66"  width="256"  height="256"  displayed="1"  panelState="" />
         </ChartData>
       </FigList>
     </Layout>
     <WindowPosition x="-8"  y="-8"  width="1936"  height="1056"  displayed="1" />
   </LayoutEditor>
   <Scripts>
     <Script lang="text/javascript"  name="New Script" />
   </Scripts>
   <Exports/>
   <SOPS/>
   <experiment/>
 </Workspace>
