# Supplementary material for: Angiogenesis, Anti-Tumor, and Anti-Metastatic Activity of Novel α-Substituted Hetero-Aromatic Chalcone Hybrids as Inhibitors of Microtubule Polymerization
Source: Front Chem. 2021 Nov 19;9:766201. doi: 10.3389/fchem.2021.766201 (PMC8652888; doi:10.3389/fchem.2021.766201)
Supplement: Supplementary file 2 [file DataSheet11.ZIP]

Archive with 7 entries (7 files):
- raw data/raw data  of table 1.xlsx
- raw data/raw data of CA-4 in table 1 and table 2.xlsx
- raw data/raw data of flowjo.xlsx
- raw data/raw data of table 2.xls
- raw data/raw data of table 3.xlsx
- raw data/raw data of tubulin inhibition.xlsx
- raw data/raw data of western blotting.xlsx
