# Supplementary material for: Angiogenesis, Anti-Tumor, and Anti-Metastatic Activity of Novel α-Substituted Hetero-Aromatic Chalcone Hybrids as Inhibitors of Microtubule Polymerization
Source: Front Chem. 2021 Nov 19;9:766201. doi: 10.3389/fchem.2021.766201 (PMC8652888; doi:10.3389/fchem.2021.766201)
Supplement: Supplementary file 2 [file DataSheet11.ZIP › raw data/raw data of table 1.xlsx]

## Sheet: Sheet1
	IC50/U937	SD	IC50/MCF	SD	IC50/MGC	SD	IC50/Hepg2	SD
6b	＞20uM		0.2814	0.022382	0.1895	0.002113	14.11	0.116673
6c	0.6014	0.266579	0.3126	0.016897	0.104	0.001386	1.076	0.0918822
6d	＞20uM		＞20uM		＞20uM		＞20uM
6e	＞20uM		＞20uM		＞20uM		＞20uM
6g	＞20uM		0.3795	0.020193	0.07063	0.001839	18.06	0.294863
6h	＞20uM		14.59	0.36765	8.784	0.30908	＞20
6j	0.7861	0.345987	0.9884	0.006155	0.3946	0.014937	4.817	0.101827
6l	2.082	0.252437	0.8102	0.067516	0.3262	0.016262	3.269	0.064671
6m	6.173	1.64473	6.457	0.103471	3.181	0.061785	＞20
6n	＞20uM		3.132	0.414999	0.8514	0.063495	＞20
6o	＞20uM		2.068	0.043936	1.377	0.085675	8.375	0.584857
6p	＞20uM		0.2832	0.010902	0.07566	0.001449	1.378	0.136001
6q	6.384	0.147785	5.086	0.569256	3.219	0.284444	10.65	0.457047
6r	1.278	0.0707107	5.186	0.46455	2.032	0.225445	4.673	0.294951
6s	＞20uM		1.234	0.133031	0.3929	0.016603	3.322	0.22926

## Sheet: Sheet2
	OD1	OD2	OD3
6b	0.497	0.516	0.55
6c	0.884	0.898	0.971
6d	2.148	2.138	2.087
6e	2.139	2.703	2.133
6g	0.42	0.46	0.412
6h	0.764	0.751	0.647
6j	0.125	0.086	0.108
6l	0.057	0.056	0.076
6m	0.145	0.178	0.135
6n	0.543	0.55	0.58
6o	0.15	0.146	0.184
6p	0.057	0.061	0.063
6q	0.086	0.083	0.074
6r	0.063	0.075	0.078
6s	0.123	0.128	0.112
NC	2.086	2.063	2.032
