# Supplementary material for: Angiogenesis, Anti-Tumor, and Anti-Metastatic Activity of Novel α-Substituted Hetero-Aromatic Chalcone Hybrids as Inhibitors of Microtubule Polymerization
Source: Front Chem. 2021 Nov 19;9:766201. doi: 10.3389/fchem.2021.766201 (PMC8652888; doi:10.3389/fchem.2021.766201)
Supplement: Supplementary file 2 [file DataSheet11.ZIP › raw data/raw data of CA-4 in table 1 and table 2.xlsx]

## Sheet: Sheet1
	IC50(U937/uM)	IC50（MCF7/uM）	IC50（HepG2/uM）
CA-4	0.0003262±0.0001	0.01138±0.0002	0.007087±0.0009

## Sheet: Sheet2
OD1	OD2	OD3
0.196	0.185	0.2
0.17	0.177	0.172
0.169	0.168	0.164
0.155	0.145	0.147
0.197	0.181	0.182
0.929	0.869	0.848
0.1237	0.1237	0.1237
1.0332	1.0332	1.0332
OD1	OD2	OD3
2.524	2.579	2.529
1.032	1.228	0.639
0.695	0.782	0.66
0.728	0.712	0.614
0.823	0.761	0.576
0.874	0.555	0.529
0.63	0.657	0.519
0.565	0.604	0.553
0.768	0.531	0.463
2.766	2.722	2.709
2.73233	2.73233	2.73233
OD1	OD2	OD3
2.25	2.401	2.479
0.308	0.329	0.253
0.267	0.334	0.316
0.279	0.367	0.444
0.364	0.31	0.498
0.435	0.292	0.422
0.351	0.403	0.462
0.467	0.409	0.348
0.311	0.323	0.309
2.678	2.686	2.654
2.67267	2.67267	2.67267
