# Supplementary material for: Angiogenesis, Anti-Tumor, and Anti-Metastatic Activity of Novel α-Substituted Hetero-Aromatic Chalcone Hybrids as Inhibitors of Microtubule Polymerization
Source: Front Chem. 2021 Nov 19;9:766201. doi: 10.3389/fchem.2021.766201 (PMC8652888; doi:10.3389/fchem.2021.766201)
Supplement: Supplementary file 2 [file DataSheet11.ZIP › raw data/raw data of flowjo.xlsx]

## Sheet: Sheet1
Cell-cycle
	7m/200nM
		G0/G1		AVERAGE	STDEV		S		AVERAGE	STDEV		G2/M		AVERAGE	STDEV
	Control	69.6	67.54	68.57	1.45664		17.35	19.26	18.305	1.35057		15.75	12.59	14.17	2.23446
	6h	55.81	61.73	58.77	4.18607		8.04	22.98	15.51	10.5642		36.18	22.38	29.28	9.75807
	12h	34.65	32.01	33.33	1.86676		23.93	26.88	25.405	2.08597		44.73	38.88	41.805	4.13657
	24h	6.61	3.51	5.06	2.19203		1.67	9.91	5.79	5.82656		93.1	90.35	91.725	1.94454
	7m	G0/G1		AVERAGE	STDEV		S		AVERAGE	STDEV		G2/M		AVERAGE	STDEV
	Control	70.65	56.45	63.55	10.0409		24.74	15.75	20.245	6.35689		4.61	27.8	18.9725	16.3978
	100nM	61.76	47.12	54.44	10.352		23.1	24.54	23.82	1.01823		15.14	28.34	35.0725	9.33381
	200nM	40.1	25.72	32.91	10.1682		19.12	18.25	18.685	0.615183		40.78	56.03	57.8525	10.7834
	400nM	16.1	15.39	15.745	0.502046		16.92	16.99	16.955	0.0494975		66.98	67.62	67.3	0.452548
APOPTOSIS
	7m	Pro-apoptosis		AVERAGE	STDEV		Late-apoptosis		AVERAGE	STDEV
	Control	1.37	1.99	1.68	0.438406		2.16	2.02	2.09	0.0989949
	100nM	7.59	5.26	6.425	1.64756		36	38.6	37.3	1.83848
	200nM	3.29	2.73	3.01	0.39598		49.3	48.3	48.8	0.707107
	400nM	4.66	3.78	4.22	0.622254		52.8	51.8	52.3	0.707107
