# Supplementary material for: Angiogenesis, Anti-Tumor, and Anti-Metastatic Activity of Novel α-Substituted Hetero-Aromatic Chalcone Hybrids as Inhibitors of Microtubule Polymerization
Source: Front Chem. 2021 Nov 19;9:766201. doi: 10.3389/fchem.2021.766201 (PMC8652888; doi:10.3389/fchem.2021.766201)
Supplement: Supplementary file 2 [file DataSheet11.ZIP › raw data/raw data of table 2.xls]

## Sheet: Sheet1
compound	IC50(MCF-7)	IC50(U937)	IC50(Hepg2)
7b	0.5836μM	3.084μM	10.78μM
7e	＞20μM	＞20μM	＞20μM
7f	13.74μM	1.615μM	0.193μM
7h	0.2546μM	0.224μM	0.116μM
7i	1.406μM	1.176μM	0.8792μM
7m	0.1833μM	0.08164μM	0.07047μM
7n	0.01952μM	10.81nM	0.002214μM
7o	0.1868μM	0.1663μM	0.1157μM
7s	0.2247μM	0.3532μM	0.2592μM
8a	0.9398μM	0.1396μM	0.9384μM
8b	＞20μM	＞20μM	＞20μM
8c	2.096μM	4.492μM	14.08μM
8d	＞20μM	8.584μM	＞20μM
8e	＞20μM	＞20μM	＞20μM
8f	＞20μM	＞20μM	＞20μM
8g	2.161μM	2.508μM	1.426μM
8h	＞20μM	＞20μM	＞20μM
8i	＞20μM	＞20μM	＞20μM
8j	＞20μM	＞20μM	＞20μM
8k	16.43μM	14.31μM	18.74μM
8l	＞20μM	＞20μM	＞20μM
8m	＞20μM	＞20μM	＞20μM
8n	＞20μM	9.253μM	＞20μM
8o	14.74μM	＞20μM	1.701μM
8p	＞20μM	＞20μM	＞20μM
8q	＞20μM	52.32μM	＞20μM
8r	＞20μM	24.91μM	＞20μM
8s	＞20μM	＞20μM	＞20μM
8t	＞20μM	＞20μM	＞20μM

## Sheet: Sheet2
compound	OD1	OD2	OD3	Control
7b	1.208	1.06	0.846
7e	2.645	2.667	2.631	2.641
7f	0.513	0.405	0.469
7h	0.283	0.218	0.231	2.686
7m	0.407	0.416	0.353
7n	0.333	0.294	0.248	2.688
7o	0.204	0.205	0.222	2.556
7s	0.468	0.431	0.339
8a	0.479	0.447	0.546	2.64
8b	2.637	2.619	2.631
8c	0.576	0.539	0.497
8d	2.629	2.61	2.638
8e	2.058	2.025	2.065
8f	1.84	1.897	1.989
8g	0.68	0.744	0.72	2.655
8h	2.629	2.597	2.554	2.636
8i	2.589	2.557	2.454	2.662
8j	2.412	2.42	2.479	2.651
8k	0.821	0.641	0.643	2.623
8l	2.648	2.71	2.708	2.672
8m	2.508	2.569	2.533	2.681
8n	2.317	2.359	2.411	2.699
8o	1.867	1.817	1.711
8p	2.656	2.669	2.633	NC
8q	2.662	2.689	2.656	2.6682
8r	2.643	2.65	2.656
8s	2.547	2.506	2.333	2.659
8t	2.014	2.063	2.032
