# Supplementary material for: Angiogenesis, Anti-Tumor, and Anti-Metastatic Activity of Novel α-Substituted Hetero-Aromatic Chalcone Hybrids as Inhibitors of Microtubule Polymerization
Source: Front Chem. 2021 Nov 19;9:766201. doi: 10.3389/fchem.2021.766201 (PMC8652888; doi:10.3389/fchem.2021.766201)
Supplement: Supplementary file 2 [file DataSheet11.ZIP › raw data/raw data of table 3.xlsx]

## Sheet: Sheet1
	MCF-7			MCF-7/Taxol			L02
7m	146	223	180	242	181	216	885	871	914
CA-4	11.8	11	11.4	20.2	22.1	21.3	14.1	16.2	15.3
TaxolL	20.6	28.3	24.9	334	315	359	32.1	34.5	30.6
