# Supplementary material for: Angiogenesis, Anti-Tumor, and Anti-Metastatic Activity of Novel α-Substituted Hetero-Aromatic Chalcone Hybrids as Inhibitors of Microtubule Polymerization
Source: Front Chem. 2021 Nov 19;9:766201. doi: 10.3389/fchem.2021.766201 (PMC8652888; doi:10.3389/fchem.2021.766201)
Supplement: Supplementary file 2 [file DataSheet11.ZIP › raw data/raw data of tubulin inhibition.xlsx]

## Sheet: Sheet1
Time/min	7m/5μM	7m/10μM	7m/20μM	Colchicine/10μM	Control
1	720986	726535	741121	722733	754838
2	685526	685541	695004	679144	700526
3	650987	654843	665445	657288	670668
4	621760	625923	639562	626637	642645
5	603053	606294	615093	602602	614414
6	584535	594232	605745	590595	603907
7	574079	580754	591991	580879	595173
8	568136	579331	580157	571238	589049
9	557678	566384	566110	550788	564282
10	566763	573744	579824	569695	584966
11	574697	578006	577145	571997	588380
12	572987	573479	566642	561827	574861
13	602773	598113	593341	601867	612383
14	627433	614854	605378	618958	632626
15	651035	635890	617382	634842	649100
16	676460	662554	644072	669104	683113
17	702262	682838	660463	692443	708838
18	728627	705592	678787	710067	736256
19	750289	724095	700830	730187	760541
20	778944	749303	716387	750740	786708
21	796484	760391	721883	758522	802710
22	825030	793808	750833	785779	836738
23	844179	814935	763247	795128	865986
24	859515	832500	772545	804210	883239
25	880869	855519	790538	824014	912857
26	902728	870178	804776	835566	935567
27	914874	891409	808802	843128	959356
28	931115	941226	820233	849133	982125
29	945673	959226	836972	862321	1001634
30	959258	978473	856874	860884	1019725
31	976465	993575	879612	874538	1046543
32	989245	1005708	882727	880278	1060677
33	1002390	1011889	893003	881932	1078796
34	1015111	1032086	900493	892082	1093953
35	1033657	1043657	919020	898951	1111195
36	1051219	1049827	926416	898736	1127669
37	1090018	1057289	934635	910040	1140721
38	1116966	1053129	936342	913744	1149776
39	1129714	1049802	939053	914463	1169708
40	1143223	1051926	941108	914819	1176109
41	1153837	1053859	951409	924640	1184507
42	1160982	1063682	952068	923134	1197527
43	1175512	1084383	953378	927961	1199638
44	1176882	1078206	954796	931126	1214998
45	1178439	1068953	955157	932445	1220465
46	1182407	1063906	956622	937374	1227920
47	1185232	1072915	957505	938782	1234320
48	1187766	1081373	958375	934254	1243326
49	1189929	1098944	959653	945470	1247691
50	1196889	1111614	960888	947764	1253543
51	1199242	1126153	961340	948879	1254195
52	1202686	1122565	962993	951149	1262028
53	1206547	1115114	963491	948345	1265673
54	1210635	1107030	964256	944792	1270787
55	1213247	1113956	965914	951382	1270586
56	1218954	1115832	966004	955982	1276859
57	1221440	1113821	967685	954826	1280320
58	1224109	1118409	968377	953361	1283154
59	1228665	1123231	969042	957120	1285616
