# Supplementary material for: Angiogenesis, Anti-Tumor, and Anti-Metastatic Activity of Novel α-Substituted Hetero-Aromatic Chalcone Hybrids as Inhibitors of Microtubule Polymerization
Source: Front Chem. 2021 Nov 19;9:766201. doi: 10.3389/fchem.2021.766201 (PMC8652888; doi:10.3389/fchem.2021.766201)
Supplement: Supplementary file 2 [file DataSheet11.ZIP › raw data/raw data of western blotting.xlsx]

## Sheet: Sheet1
		Control		100nM		200nM		400nM
	pcdc2	0.678483	0.670806	0.444464	0.461921	0.470639	0.429138	0.295637	0.308935
	cyclinB1	0.680329	0.592233	1.37581	1.37808	1.5822	1.54514	1.8972	1.92799
	P21	1.40523	1.32221	0.494903	0.540678	0.409845	0.480028	0.00674269	0.00800801
		Control		100nM		200nM		400nM
	PARP	0.303698	0.59914	0.339005	0.76543	0.288583	0.453309	0.196302	0.529475
	Cleaved caspase 7	0.122785	0.075238	0.307713	0.32722	0.368077	0.382132	0.355609	0.402813
	Cleaved caspase 3	0.0616784	0.0616261	0.436208	0.461518	0.353764	0.384165	0.625195	0.649271
	Cleaved caspase 9	0.0283551	0.0255875	0.702379	0.683489	0.88448	0.864096	0.806333	0.764952
	Caspase9	0.867177	0.832538	0.880551	0.880551	0.880682	0.829375	0.824634	0.792069
	Caspase7	1.14111	1.17409	1.25044	1.4891	1.20358	1.37425	1.13426	1.28561
	Caspase3	1.82645	1.76066	1.6879	1.67026	1.61454	1.54426	1.35853	1.36221
	Cleaved parp	0.107489	0.0905745	0.542816	0.546992	0.614064	0.625078	0.676743	0.736456
