# Supplementary material for: Angiogenesis, Anti-Tumor, and Anti-Metastatic Activity of Novel α-Substituted Hetero-Aromatic Chalcone Hybrids as Inhibitors of Microtubule Polymerization
Source: Front Chem. 2021 Nov 19;9:766201. doi: 10.3389/fchem.2021.766201 (PMC8652888; doi:10.3389/fchem.2021.766201)
Supplement: Supplementary file 3 [file DataSheet8.ZIP]

Archive with 22 entries (16 files):
- original data of wound-healing assay/HUVECs/
- original data of wound-healing assay/HUVECs/7m-0h/
- original data of wound-healing assay/HUVECs/7m-0h/7m-1a╠m.jpg
- original data of wound-healing assay/HUVECs/7m-0h/7m-25a╠m.jpg
- original data of wound-healing assay/HUVECs/7m-0h/7m-5a╠m.jpg
- original data of wound-healing assay/HUVECs/7m-0h/NC.jpg
- original data of wound-healing assay/HUVECs/7m-48h/
- original data of wound-healing assay/HUVECs/7m-48h/7m-1a╠m.jpg
- original data of wound-healing assay/HUVECs/7m-48h/7m-25a╠m.jpg
- original data of wound-healing assay/HUVECs/7m-48h/7m-5a╠m.jpg
- original data of wound-healing assay/HUVECs/7m-48h/NC.jpg
- original data of wound-healing assay/MCF-7 cells/
- original data of wound-healing assay/MCF-7 cells/7m-0h/
- original data of wound-healing assay/MCF-7 cells/7m-0h/7m-100nm.jpg
- original data of wound-healing assay/MCF-7 cells/7m-0h/7m-200nm.jpg
- original data of wound-healing assay/MCF-7 cells/7m-0h/7m-400nm.jpg
- original data of wound-healing assay/MCF-7 cells/7m-0h/NC.jpg
- original data of wound-healing assay/MCF-7 cells/7m-48h/
- original data of wound-healing assay/MCF-7 cells/7m-48h/7m-100nm.jpg
- original data of wound-healing assay/MCF-7 cells/7m-48h/7m-200nm.jpg
- original data of wound-healing assay/MCF-7 cells/7m-48h/7m-400nm.jpg
- original data of wound-healing assay/MCF-7 cells/7m-48h/NC.jpg
