# Supplementary material for: Angiogenesis, Anti-Tumor, and Anti-Metastatic Activity of Novel α-Substituted Hetero-Aromatic Chalcone Hybrids as Inhibitors of Microtubule Polymerization
Source: Front Chem. 2021 Nov 19;9:766201. doi: 10.3389/fchem.2021.766201 (PMC8652888; doi:10.3389/fchem.2021.766201)
Supplement: Supplementary file 4 [file DataSheet9.ZIP]

Archive with 4 entries (4 files):
- original data of transwell assay-MCF-7 cells/7m-100nm.jpg
- original data of transwell assay-MCF-7 cells/7m-200nm.jpg
- original data of transwell assay-MCF-7 cells/7m-400nm.jpg
- original data of transwell assay-MCF-7 cells/NC.jpg
