# Supplementary material for: Angiogenesis, Anti-Tumor, and Anti-Metastatic Activity of Novel α-Substituted Hetero-Aromatic Chalcone Hybrids as Inhibitors of Microtubule Polymerization
Source: Front Chem. 2021 Nov 19;9:766201. doi: 10.3389/fchem.2021.766201 (PMC8652888; doi:10.3389/fchem.2021.766201)
Supplement: Supplementary file 5 [file DataSheet4.ZIP]

Archive with 10 entries (10 files):
- original data of cell cycle dependent/7m-CELL CYCLE TIME DEPENDENT.wsp
- original data of cell cycle dependent/7m-cell cycle-WB.tif
- original data of cell cycle dependent/Specimen_002_28-12_184.fcs
- original data of cell cycle dependent/Specimen_002_28-12-2_188.fcs
- original data of cell cycle dependent/Specimen_002_28-24_185.fcs
- original data of cell cycle dependent/Specimen_002_28-24-2_189.fcs
- original data of cell cycle dependent/Specimen_002_28-6_183.fcs
- original data of cell cycle dependent/Specimen_002_28-6-2_187.fcs
- original data of cell cycle dependent/Specimen_002_MCF-NC_182.fcs
- original data of cell cycle dependent/Specimen_002_NC-2_186.fcs
