# Supplementary material for: Angiogenesis, Anti-Tumor, and Anti-Metastatic Activity of Novel α-Substituted Hetero-Aromatic Chalcone Hybrids as Inhibitors of Microtubule Polymerization
Source: Front Chem. 2021 Nov 19;9:766201. doi: 10.3389/fchem.2021.766201 (PMC8652888; doi:10.3389/fchem.2021.766201)
Supplement: Supplementary file 5 [file DataSheet4.ZIP › original data of cell cycle dependent/7m-CELL CYCLE TIME DEPENDENT.wsp]

<?xml version="1.0" encoding="UTF-8"?>
  <Workspace version="1.6" flowJoVersion="7.6.1" modDate="Thu Sep 02 17:19:29 CST 2021" useFreqParent="1" drawRowBorders="1" drawColumnBorders="1" isTemplate="0" curGroup="All Samples" groupPaneHeight="-1" xmlns:xsi="http://www.w3.org/2001/XMLSchema-instance" xmlns:gating="http://www.isac-net.org/std/Gating-ML/v1.5/gating" xmlns:transforms="http://www.isac-net.org/std/Gating-ML/v1.5/transformations" xmlns:data-type="http://www.isac-net.org/std/Gating-ML/v1.5/datatypes" xmlns:comp="http://www.isac-net.org/std/Gating-ML/v1.5/compensation" xsi:schemaLocation="http://www.isac-net.org/std/Gating-ML/v1.5/gating ../../XML-schemas/Gating-ML.v1.5.xsd http://www.isac-net.org/std/Gating-ML/v1.5/transformations ../../XML-schemas/Transformations.v1.5.xsd http://www.isac-net.org/std/Gating-ML/v1.5/datatypes ../../XML-schemas/DataTypes.v1.5.xsd" nonAutoSaveFileName="C:\Users\玲啊玲\Desktop\3M\3M-CELL CYCLE TIME DEPENDENT.wsp"  >
    <WindowPosition x="0" y="0" width="600" height="400" displayed="1" panelState="---"  />
    <TextTraits font="SansSerif" size="12" name="Workspace" style="plain" color="#000000" background="#FFFFFF" just="left"  />
    <Columns wsSortOrder="" wsSortAscending="1"  >
      <TColumn name="Name" width="355"  />
      <TColumn name="Statistic" width="104"  />
      <TColumn name="#Cells" width="98"  />
    </Columns >
    <Groups  >
      <GroupNode name="All Samples" annotation="" owningGroup="All Samples" expanded="1" sortPriority="10" count="0"  >
        <Graph backColor="#FFFFFF" foreColor="#000000" smoothing="0" addEventParam="0" type="Pseudocolor" fast="1" histogramSmoothingCount="0" showOutliers="0" tint="None" showAxes="" drawLargeDots="0" lineWeight="Hairline" scientificNotation="1" smoothingHighResolution="1" contourHighResolution="1" showGates="1" showFreqOnPlots="1" showGateNameOnPlots="1" showMedians="0" showUncomped="0" showGrid="0" lastYAxisName=""  >
          <Axis dimension="x" name="" label="" display="" min="0.0" max="0.0"  />
          <Axis dimension="y" name="" label="" display="" auto="Auto"  />
          <TextTraits font="SansSerif" size="12" name="Labels" style="plain" color="#000000" background="#FFFFFF" just="left"  />
          <TextTraits font="SansSerif" size="12" name="Graph" style="plain" color="#000000" background="#FFFFFF" just="left"  />
          <TextTraits font="SansSerif" size="12" name="Numbers" style="plain" color="#000000" background="#FFFFFF" just="left"  />
        </Graph >
        <Subpopulations  >
          <Population name="FSC-A, SSC-A subset" annotation="" owningGroup="All Samples" expanded="0" sortPriority="10" count="9778"  >
            <Graph backColor="#FFFFFF" foreColor="#000000" smoothing="0" addEventParam="0" type="Pseudocolor" fast="1" histogramSmoothingCount="0" showOutliers="0" tint="Tinted" showAxes="" drawLargeDots="0" lineWeight="Hairline" scientificNotation="1" smoothingHighResolution="1" contourHighResolution="1" showGates="1" showFreqOnPlots="1" showGateNameOnPlots="1" showMedians="0" showUncomped="0" showGrid="0" lastYAxisName=""  >
              <Axis dimension="x" name="FSC-A" label="" display="" min="0.0" max="0.0"  />
              <Axis dimension="y" name="SSC-A" label="" display="" auto="Auto"  />
              <TextTraits font="SansSerif" size="12" name="Labels" style="plain" color="#000000" background="#FFFFFF" just="left"  />
              <TextTraits font="SansSerif" size="12" name="Graph" style="plain" color="#000000" background="#FFFFFF" just="left"  />
              <TextTraits font="SansSerif" size="12" name="Numbers" style="plain" color="#000000" background="#FFFFFF" just="left"  />
            </Graph >
            <Gate gating:id="ID31459169"  >
              <gating:EllipsoidGate gating:distance="180.74439058947357" eventsInside="1" annoOffsetX="0" annoOffsetY="0" tint="#000000" isTinted="0" lineWeight="Hairline" isFJGate="1"  >
                <gating:dimension  >
                <data-type:parameter data-type:name="FSC-A"  />
                </gating:dimension >
                <gating:dimension  >
                <data-type:parameter data-type:name="SSC-A"  />
                </gating:dimension >
                <gating:foci  >
                <gating:vertex  >
                <gating:coordinate data-type:value="44.38368239004552"  />
                <gating:coordinate data-type:value="25.240490500698"  />
                </gating:vertex >
                <gating:vertex  >
                <gating:coordinate data-type:value="127.61631760995448"  />
                <gating:coordinate data-type:value="158.759509499302"  />
                </gating:vertex >
                </gating:foci >
                <gating:edge  >
                <gating:vertex  >
                <gating:coordinate data-type:value="38.0"  />
                <gating:coordinate data-type:value="15.0"  />
                </gating:vertex >
                <gating:vertex  >
                <gating:coordinate data-type:value="134.0"  />
                <gating:coordinate data-type:value="169.0"  />
                </gating:vertex >
                <gating:vertex  >
                <gating:coordinate data-type:value="124.0"  />
                <gating:coordinate data-type:value="68.0"  />
                </gating:vertex >
                <gating:vertex  >
                <gating:coordinate data-type:value="48.0"  />
                <gating:coordinate data-type:value="117.0"  />
                </gating:vertex >
                </gating:edge >
              </gating:EllipsoidGate >
            </Gate >
            <Subpopulations  >
              <Population name="PI-A, PI-W subset" annotation="" owningGroup="All Samples" expanded="0" sortPriority="10" count="9441"  >
                <Graph backColor="#FFFFFF" foreColor="#000000" smoothing="1" addEventParam="0" type="Histogram" fast="1" histogramSmoothingCount="0" showOutliers="0" tint="Tinted" showAxes="" drawLargeDots="0" lineWeight="Hairline" scientificNotation="1" smoothingHighResolution="1" contourHighResolution="1" showGates="1" showFreqOnPlots="1" showGateNameOnPlots="1" showMedians="0" showUncomped="0" showGrid="0" lastYAxisName=""  >
                <Axis dimension="x" name="PI-A" label="" display="" min="0.0" max="0.0"  />
                <Axis dimension="y" name="Histogram" label="" display="" auto="Auto"  />
                <TextTraits font="SansSerif" size="12" name="Labels" style="plain" color="#000000" background="#FFFFFF" just="left"  />
                <TextTraits font="SansSerif" size="12" name="Graph" style="plain" color="#000000" background="#FFFFFF" just="left"  />
                <TextTraits font="SansSerif" size="12" name="Numbers" style="plain" color="#000000" background="#FFFFFF" just="left"  />
                </Graph >
                <Gate gating:id="ID9891211" gating:parent_id="ID31459169"  >
                <gating:PolygonGate eventsInside="1" annoOffsetX="0" annoOffsetY="0" tint="#000000" isTinted="0" lineWeight="Hairline" isFJGate="1" isQuad="0"  >
                <gating:dimension  >
                <data-type:parameter data-type:name="PI-A"  />
                </gating:dimension >
                <gating:dimension  >
                <data-type:parameter data-type:name="PI-W"  />
                </gating:dimension >
                <gating:vertex  >
                <gating:coordinate data-type:value="172.0"  />
                <gating:coordinate data-type:value="459.59055118110234"  />
                </gating:vertex >
                <gating:vertex  >
                <gating:coordinate data-type:value="220.0"  />
                <gating:coordinate data-type:value="395.0866141732283"  />
                </gating:vertex >
                <gating:vertex  >
                <gating:coordinate data-type:value="316.0"  />
                <gating:coordinate data-type:value="479.748031496063"  />
                </gating:vertex >
                <gating:vertex  >
                <gating:coordinate data-type:value="420.0"  />
                <gating:coordinate data-type:value="487.81102362204723"  />
                </gating:vertex >
                <gating:vertex  >
                <gating:coordinate data-type:value="520.0"  />
                <gating:coordinate data-type:value="512.0"  />
                </gating:vertex >
                <gating:vertex  >
                <gating:coordinate data-type:value="568.0"  />
                <gating:coordinate data-type:value="604.7244094488188"  />
                </gating:vertex >
                <gating:vertex  >
                <gating:coordinate data-type:value="516.0"  />
                <gating:coordinate data-type:value="661.1653543307086"  />
                </gating:vertex >
                <gating:vertex  >
                <gating:coordinate data-type:value="412.0"  />
                <gating:coordinate data-type:value="604.7244094488188"  />
                </gating:vertex >
                <gating:vertex  >
                <gating:coordinate data-type:value="304.0"  />
                <gating:coordinate data-type:value="580.5354330708661"  />
                </gating:vertex >
                <gating:vertex  >
                <gating:coordinate data-type:value="188.0"  />
                <gating:coordinate data-type:value="540.2204724409448"  />
                </gating:vertex >
                </gating:PolygonGate >
                </Gate >
                <Subpopulations  >
                <CCNode name="Cell Cycle" annotation="" owningGroup="All Samples" expanded="0" sortPriority="25" model="Watson" syncPeak="0" doublets="0" debris="0" splitSphase="0" overlayStat="0" statistic="" statAxis="" drawSum="1" drawComponents="1" drawFill="1" statisticTextX="446" statisticTextY="0" color0="#00B200" color1="#00FFFF" color2="#B2B200" color3="#FF00FF" color4="#FF0000"  >
                <Graph backColor="#FFFFFF" foreColor="#000000" smoothing="1" addEventParam="0" type="Histogram" fast="1" histogramSmoothingCount="0" showOutliers="0" tint="Tinted" showAxes="tnlTNL" drawLargeDots="0" lineWeight="Hairline" scientificNotation="1" smoothingHighResolution="1" contourHighResolution="1" showGates="0" showFreqOnPlots="1" showGateNameOnPlots="1" showMedians="0" showUncomped="0" showGrid="0" lastYAxisName=""  >
                <Axis dimension="x" name="PI-A" label="PI-A" display="" min="0.0" max="0.0"  />
                <Axis dimension="y" name="" label="" display="" auto="Auto"  />
                <TextTraits font="SansSerif" size="12" name="Labels" style="plain" color="#000000" background="#FFFFFF" just="left"  />
                <TextTraits font="SansSerif" size="12" name="Graph" style="plain" color="#000000" background="#FFFFFF" just="left"  />
                <TextTraits font="SansSerif" size="12" name="Numbers" style="plain" color="#000000" background="#FFFFFF" just="left"  />
                </Graph >
                <PhaseGates  />
                </CCNode >
                </Subpopulations >
              </Population >
            </Subpopulations >
          </Population >
        </Subpopulations >
        <Group name="All Samples" foreground="#000000" fontStyle="bold" live="1" synchronized="0"  >
          <Criteria  />
          <SampleRefs  >
            <SampleRef sampleID="8"  />
            <SampleRef sampleID="7"  />
            <SampleRef sampleID="5"  />
            <SampleRef sampleID="6"  />
            <SampleRef sampleID="3"  />
            <SampleRef sampleID="4"  />
            <SampleRef sampleID="1"  />
            <SampleRef sampleID="2"  />
          </SampleRefs >
        </Group >
      </GroupNode >
    </Groups >
    <SampleList  >
      <Sample  >
        <DataSet uri="D:\liushijieguo\Cell cycle-202008-70_001\Specimen_002_28-24-2_189.fcs" sampleID="1" baseChannel="3.0" extraNegs="0.0" posDecades="4.5"  />
        <Keywords  >
          <Keyword name="CST REGULATORY STATUS" value="RUO Performance Check"  />
          <Keyword name="CST PERFORMANCE EXPIRED" value="2019-03-21T15:30:45+08:00"  />
          <Keyword name="CST BEADS EXPIRED" value="False"  />
          <Keyword name="CST BASELINE DATE" value="2018-08-28T11:41:58+08:00"  />
          <Keyword name="CST SETUP DATE" value="2019-03-20T15:30:45+08:00"  />
          <Keyword name="CYTOMETER CONFIG CREATE DATE" value="2018-08-28T11:11:03+08:00"  />
          <Keyword name="CYTOMETER CONFIG NAME" value="Copy (2) of 4-Blue 3-Red 5-Violet (BD Default)"  />
          <Keyword name="CST BEADS LOT ID" value="80605"  />
          <Keyword name="CST SETUP STATUS" value="SUCCESS"  />
          <Keyword name="$P10E" value="0,0"  />
          <Keyword name="$P10B" value="16"  />
          <Keyword name="$P10R" value="32"  />
          <Keyword name="$P10N" value="Time"  />
          <Keyword name="$P9V" value="315"  />
          <Keyword name="$P9E" value="0,0"  />
          <Keyword name="$P9B" value="16"  />
          <Keyword name="$P9R" value="1024"  />
          <Keyword name="$P9N" value="PI-W"  />
          <Keyword name="$P8V" value="315"  />
          <Keyword name="$P8E" value="0,0"  />
          <Keyword name="$P8B" value="16"  />
          <Keyword name="$P8R" value="1024"  />
          <Keyword name="$P8N" value="PI-H"  />
          <Keyword name="$P7V" value="315"  />
          <Keyword name="$P7E" value="0,0"  />
          <Keyword name="$P7B" value="16"  />
          <Keyword name="$P7R" value="1024"  />
          <Keyword name="$P7N" value="PI-A"  />
          <Keyword name="$P6V" value="220"  />
          <Keyword name="$P6E" value="0,0"  />
          <Keyword name="$P6B" value="16"  />
          <Keyword name="$P6R" value="1024"  />
          <Keyword name="$P6N" value="SSC-W"  />
          <Keyword name="$P5V" value="220"  />
          <Keyword name="$P5E" value="0,0"  />
          <Keyword name="$P5B" value="16"  />
          <Keyword name="$P5R" value="1024"  />
          <Keyword name="$P5N" value="SSC-H"  />
          <Keyword name="$P4V" value="220"  />
          <Keyword name="$P4E" value="0,0"  />
          <Keyword name="$P4B" value="16"  />
          <Keyword name="$P4R" value="1024"  />
          <Keyword name="$P4N" value="SSC-A"  />
          <Keyword name="$P3V" value="310"  />
          <Keyword name="$P3E" value="0,0"  />
          <Keyword name="$P3B" value="16"  />
          <Keyword name="$P3R" value="1024"  />
          <Keyword name="$P3N" value="FSC-W"  />
          <Keyword name="$P2V" value="310"  />
          <Keyword name="$P2E" value="0,0"  />
          <Keyword name="$P2B" value="16"  />
          <Keyword name="$P2R" value="1024"  />
          <Keyword name="$P2N" value="FSC-H"  />
          <Keyword name="$P1V" value="310"  />
          <Keyword name="$P1E" value="0,0"  />
          <Keyword name="$P1B" value="16"  />
          <Keyword name="$P1R" value="1024"  />
          <Keyword name="$P1N" value="FSC-A"  />
          <Keyword name="TIMETICKS" value="2560"  />
          <Keyword name="LASER3ASF" value="0.77"  />
          <Keyword name="LASER3DELAY" value="60.04"  />
          <Keyword name="LASER3NAME" value="Red"  />
          <Keyword name="LASER2ASF" value="0.77"  />
          <Keyword name="LASER2DELAY" value="0.00"  />
          <Keyword name="LASER2NAME" value="Blue"  />
          <Keyword name="LASER1ASF" value="1.05"  />
          <Keyword name="LASER1DELAY" value="30.42"  />
          <Keyword name="LASER1NAME" value="Violet"  />
          <Keyword name="$INST" value=" "  />
          <Keyword name="FSC ASF" value="0.60"  />
          <Keyword name="$OP" value="Administrator"  />
          <Keyword name="EXPORT TIME" value="16-JAN-2021-18:41:51"  />
          <Keyword name="EXPORT USER NAME" value="Administrator"  />
          <Keyword name="WINDOW EXTENSION" value="10.00"  />
          <Keyword name="CYTNUM" value="R66034400287"  />
          <Keyword name="SETTINGS" value="Cytometer"  />
          <Keyword name="$CYT" value="FACSCelesta"  />
          <Keyword name="$ETIM" value="18:36:29"  />
          <Keyword name="$BTIM" value="18:35:20"  />
          <Keyword name="$DATE" value="16-JAN-2021"  />
          <Keyword name="GUID" value="a1e52f55-2551-4f3c-adfa-a2847371b6ff"  />
          <Keyword name="EXPERIMENT NAME" value="Cell cycle-202008-70_001"  />
          <Keyword name="$SRC" value="Specimen_002"  />
          <Keyword name="TUBE NAME" value="28-24-2"  />
          <Keyword name="CREATOR" value="BD FACSDiva Software Version 8.0.1.1"  />
          <Keyword name="$NEXTDATA" value="0"  />
          <Keyword name="$DATATYPE" value="I"  />
          <Keyword name="$BYTEORD" value="4,3,2,1"  />
          <Keyword name="$MODE" value="L"  />
          <Keyword name="$PAR" value="10"  />
          <Keyword name="$TOT" value="13333              "  />
          <Keyword name="$SYS" value="Windows 7 6.1"  />
          <Keyword name="$FIL" value="Specimen_002_28-24-2_189.fcs"  />
          <Keyword name="FJ_FCS_VERSION" value="2"  />
          <Keyword name="$P10G" value="0.4"  />
        </Keywords >
        <SampleNode name="Specimen_002_28-24-2_189.fcs" annotation="" owningGroup="" expanded="1" sortPriority="10" count="13333" sampleID="1"  >
          <Graph backColor="#FFFFFF" foreColor="#000000" smoothing="0" addEventParam="0" type="Pseudocolor" fast="1" histogramSmoothingCount="0" showOutliers="0" tint="None" showAxes="" drawLargeDots="0" lineWeight="Hairline" scientificNotation="1" smoothingHighResolution="1" contourHighResolution="1" showGates="1" showFreqOnPlots="1" showGateNameOnPlots="1" showMedians="0" showUncomped="0" showGrid="0" lastYAxisName="" rowCount="13333"  >
            <Axis dimension="x" name="FSC-A" label="" display="" min="0.0" max="0.0"  />
            <Axis dimension="y" name="SSC-A" label="" display="" auto="Auto"  />
            <TextTraits font="SansSerif" size="12" name="Labels" style="plain" color="#000000" background="#FFFFFF" just="left"  />
            <TextTraits font="SansSerif" size="12" name="Graph" style="plain" color="#000000" background="#FFFFFF" just="left"  />
            <TextTraits font="SansSerif" size="12" name="Numbers" style="plain" color="#000000" background="#FFFFFF" just="left"  />
          </Graph >
          <Subpopulations  >
            <Population name="FSC-A, SSC-A subset" annotation="" owningGroup="All Samples" expanded="0" sortPriority="10" count="9241"  >
              <Graph backColor="#FFFFFF" foreColor="#000000" smoothing="0" addEventParam="0" type="Pseudocolor" fast="1" histogramSmoothingCount="0" showOutliers="0" tint="Tinted" showAxes="" drawLargeDots="0" lineWeight="Hairline" scientificNotation="1" smoothingHighResolution="1" contourHighResolution="1" showGates="1" showFreqOnPlots="1" showGateNameOnPlots="1" showMedians="0" showUncomped="0" showGrid="0" lastYAxisName="" rowCount="13333"  >
                <Axis dimension="x" name="PI-A" label="" display="" min="0.0" max="0.0"  />
                <Axis dimension="y" name="PI-W" label="" display="" auto="Auto"  />
                <TextTraits font="SansSerif" size="12" name="Labels" style="plain" color="#000000" background="#FFFFFF" just="left"  />
                <TextTraits font="SansSerif" size="12" name="Graph" style="plain" color="#000000" background="#FFFFFF" just="left"  />
                <TextTraits font="SansSerif" size="12" name="Numbers" style="plain" color="#000000" background="#FFFFFF" just="left"  />
              </Graph >
              <Gate gating:id="ID33507544"  >
                <gating:EllipsoidGate gating:distance="180.74439058947357" eventsInside="1" annoOffsetX="0" annoOffsetY="0" tint="#000000" isTinted="0" lineWeight="Hairline" isFJGate="1"  >
                <gating:dimension  >
                <data-type:parameter data-type:name="FSC-A"  />
                </gating:dimension >
                <gating:dimension  >
                <data-type:parameter data-type:name="SSC-A"  />
                </gating:dimension >
                <gating:foci  >
                <gating:vertex  >
                <gating:coordinate data-type:value="44.38368239004552"  />
                <gating:coordinate data-type:value="25.240490500698"  />
                </gating:vertex >
                <gating:vertex  >
                <gating:coordinate data-type:value="127.61631760995448"  />
                <gating:coordinate data-type:value="158.759509499302"  />
                </gating:vertex >
                </gating:foci >
                <gating:edge  >
                <gating:vertex  >
                <gating:coordinate data-type:value="38.0"  />
                <gating:coordinate data-type:value="15.0"  />
                </gating:vertex >
                <gating:vertex  >
                <gating:coordinate data-type:value="134.0"  />
                <gating:coordinate data-type:value="169.0"  />
                </gating:vertex >
                <gating:vertex  >
                <gating:coordinate data-type:value="124.0"  />
                <gating:coordinate data-type:value="68.0"  />
                </gating:vertex >
                <gating:vertex  >
                <gating:coordinate data-type:value="48.0"  />
                <gating:coordinate data-type:value="117.0"  />
                </gating:vertex >
                </gating:edge >
                </gating:EllipsoidGate >
              </Gate >
              <Subpopulations  >
                <Population name="PI-A, PI-W subset" annotation="" owningGroup="All Samples" expanded="0" sortPriority="10" count="6649"  >
                <Graph backColor="#FFFFFF" foreColor="#000000" smoothing="1" addEventParam="0" type="Histogram" fast="1" histogramSmoothingCount="0" showOutliers="0" tint="Tinted" showAxes="" drawLargeDots="0" lineWeight="Hairline" scientificNotation="1" smoothingHighResolution="1" contourHighResolution="1" showGates="1" showFreqOnPlots="1" showGateNameOnPlots="1" showMedians="0" showUncomped="0" showGrid="0" lastYAxisName="" rowCount="13333"  >
                <Axis dimension="x" name="PI-A" label="" display="" min="0.0" max="0.0"  />
                <Axis dimension="y" name="Histogram" label="" display="" auto="Auto"  />
                <TextTraits font="SansSerif" size="12" name="Labels" style="plain" color="#000000" background="#FFFFFF" just="left"  />
                <TextTraits font="SansSerif" size="12" name="Graph" style="plain" color="#000000" background="#FFFFFF" just="left"  />
                <TextTraits font="SansSerif" size="12" name="Numbers" style="plain" color="#000000" background="#FFFFFF" just="left"  />
                </Graph >
                <Gate gating:id="ID542800" gating:parent_id="ID33507544"  >
                <gating:PolygonGate eventsInside="1" annoOffsetX="0" annoOffsetY="0" tint="#000000" isTinted="0" lineWeight="Hairline" isFJGate="1" isQuad="0"  >
                <gating:dimension  >
                <data-type:parameter data-type:name="PI-A"  />
                </gating:dimension >
                <gating:dimension  >
                <data-type:parameter data-type:name="PI-W"  />
                </gating:dimension >
                <gating:vertex  >
                <gating:coordinate data-type:value="172.0"  />
                <gating:coordinate data-type:value="459.59055118110234"  />
                </gating:vertex >
                <gating:vertex  >
                <gating:coordinate data-type:value="220.0"  />
                <gating:coordinate data-type:value="395.0866141732283"  />
                </gating:vertex >
                <gating:vertex  >
                <gating:coordinate data-type:value="316.0"  />
                <gating:coordinate data-type:value="479.748031496063"  />
                </gating:vertex >
                <gating:vertex  >
                <gating:coordinate data-type:value="420.0"  />
                <gating:coordinate data-type:value="487.81102362204723"  />
                </gating:vertex >
                <gating:vertex  >
                <gating:coordinate data-type:value="520.0"  />
                <gating:coordinate data-type:value="512.0"  />
                </gating:vertex >
                <gating:vertex  >
                <gating:coordinate data-type:value="568.0"  />
                <gating:coordinate data-type:value="604.7244094488188"  />
                </gating:vertex >
                <gating:vertex  >
                <gating:coordinate data-type:value="516.0"  />
                <gating:coordinate data-type:value="661.1653543307086"  />
                </gating:vertex >
                <gating:vertex  >
                <gating:coordinate data-type:value="412.0"  />
                <gating:coordinate data-type:value="604.7244094488188"  />
                </gating:vertex >
                <gating:vertex  >
                <gating:coordinate data-type:value="304.0"  />
                <gating:coordinate data-type:value="580.5354330708661"  />
                </gating:vertex >
                <gating:vertex  >
                <gating:coordinate data-type:value="188.0"  />
                <gating:coordinate data-type:value="540.2204724409448"  />
                </gating:vertex >
                </gating:PolygonGate >
                </Gate >
                <Subpopulations  >
                <CCNode name="Cell Cycle" annotation="" owningGroup="All Samples" expanded="0" sortPriority="25" model="Watson" syncPeak="0" doublets="0" debris="0" splitSphase="0" overlayStat="0" statistic="" statAxis="" drawSum="1" drawComponents="1" drawFill="1" statisticTextX="446" statisticTextY="0" color0="#00B200" color1="#00FFFF" color2="#B2B200" color3="#FF00FF" color4="#FF0000"  >
                <Graph backColor="#FFFFFF" foreColor="#000000" smoothing="1" addEventParam="0" type="Histogram" fast="1" histogramSmoothingCount="0" showOutliers="0" tint="Tinted" showAxes="tnlTNL" drawLargeDots="0" lineWeight="Hairline" scientificNotation="1" smoothingHighResolution="1" contourHighResolution="1" showGates="0" showFreqOnPlots="1" showGateNameOnPlots="1" showMedians="0" showUncomped="0" showGrid="0" lastYAxisName="" rowCount="13333"  >
                <Axis dimension="x" name="PI-A" label="PI-A" display="" min="0.0" max="0.0"  />
                <Axis dimension="y" name="" label="" display="" auto="Auto"  />
                <TextTraits font="SansSerif" size="12" name="Labels" style="plain" color="#000000" background="#FFFFFF" just="left"  />
                <TextTraits font="SansSerif" size="12" name="Graph" style="plain" color="#000000" background="#FFFFFF" just="left"  />
                <TextTraits font="SansSerif" size="12" name="Numbers" style="plain" color="#000000" background="#FFFFFF" just="left"  />
                </Graph >
                <PhaseGates  />
                </CCNode >
                </Subpopulations >
                </Population >
              </Subpopulations >
            </Population >
          </Subpopulations >
        </SampleNode >
      </Sample >
      <Sample  >
        <DataSet uri="D:\liushijieguo\Cell cycle-202008-70_001\Specimen_002_NC-2_186.fcs" sampleID="7" baseChannel="3.0" extraNegs="0.0" posDecades="4.5"  />
        <Keywords  >
          <Keyword name="CST REGULATORY STATUS" value="RUO Performance Check"  />
          <Keyword name="CST PERFORMANCE EXPIRED" value="2019-03-21T15:30:45+08:00"  />
          <Keyword name="CST BEADS EXPIRED" value="False"  />
          <Keyword name="CST BASELINE DATE" value="2018-08-28T11:41:58+08:00"  />
          <Keyword name="CST SETUP DATE" value="2019-03-20T15:30:45+08:00"  />
          <Keyword name="CYTOMETER CONFIG CREATE DATE" value="2018-08-28T11:11:03+08:00"  />
          <Keyword name="CYTOMETER CONFIG NAME" value="Copy (2) of 4-Blue 3-Red 5-Violet (BD Default)"  />
          <Keyword name="CST BEADS LOT ID" value="80605"  />
          <Keyword name="CST SETUP STATUS" value="SUCCESS"  />
          <Keyword name="$P10E" value="0,0"  />
          <Keyword name="$P10B" value="16"  />
          <Keyword name="$P10R" value="128"  />
          <Keyword name="$P10N" value="Time"  />
          <Keyword name="$P9V" value="315"  />
          <Keyword name="$P9E" value="0,0"  />
          <Keyword name="$P9B" value="16"  />
          <Keyword name="$P9R" value="1024"  />
          <Keyword name="$P9N" value="PI-W"  />
          <Keyword name="$P8V" value="315"  />
          <Keyword name="$P8E" value="0,0"  />
          <Keyword name="$P8B" value="16"  />
          <Keyword name="$P8R" value="1024"  />
          <Keyword name="$P8N" value="PI-H"  />
          <Keyword name="$P7V" value="315"  />
          <Keyword name="$P7E" value="0,0"  />
          <Keyword name="$P7B" value="16"  />
          <Keyword name="$P7R" value="1024"  />
          <Keyword name="$P7N" value="PI-A"  />
          <Keyword name="$P6V" value="220"  />
          <Keyword name="$P6E" value="0,0"  />
          <Keyword name="$P6B" value="16"  />
          <Keyword name="$P6R" value="1024"  />
          <Keyword name="$P6N" value="SSC-W"  />
          <Keyword name="$P5V" value="220"  />
          <Keyword name="$P5E" value="0,0"  />
          <Keyword name="$P5B" value="16"  />
          <Keyword name="$P5R" value="1024"  />
          <Keyword name="$P5N" value="SSC-H"  />
          <Keyword name="$P4V" value="220"  />
          <Keyword name="$P4E" value="0,0"  />
          <Keyword name="$P4B" value="16"  />
          <Keyword name="$P4R" value="1024"  />
          <Keyword name="$P4N" value="SSC-A"  />
          <Keyword name="$P3V" value="310"  />
          <Keyword name="$P3E" value="0,0"  />
          <Keyword name="$P3B" value="16"  />
          <Keyword name="$P3R" value="1024"  />
          <Keyword name="$P3N" value="FSC-W"  />
          <Keyword name="$P2V" value="310"  />
          <Keyword name="$P2E" value="0,0"  />
          <Keyword name="$P2B" value="16"  />
          <Keyword name="$P2R" value="1024"  />
          <Keyword name="$P2N" value="FSC-H"  />
          <Keyword name="$P1V" value="310"  />
          <Keyword name="$P1E" value="0,0"  />
          <Keyword name="$P1B" value="16"  />
          <Keyword name="$P1R" value="1024"  />
          <Keyword name="$P1N" value="FSC-A"  />
          <Keyword name="TIMETICKS" value="2560"  />
          <Keyword name="LASER3ASF" value="0.77"  />
          <Keyword name="LASER3DELAY" value="60.04"  />
          <Keyword name="LASER3NAME" value="Red"  />
          <Keyword name="LASER2ASF" value="0.77"  />
          <Keyword name="LASER2DELAY" value="0.00"  />
          <Keyword name="LASER2NAME" value="Blue"  />
          <Keyword name="LASER1ASF" value="1.05"  />
          <Keyword name="LASER1DELAY" value="30.42"  />
          <Keyword name="LASER1NAME" value="Violet"  />
          <Keyword name="$INST" value=" "  />
          <Keyword name="FSC ASF" value="0.60"  />
          <Keyword name="$OP" value="Administrator"  />
          <Keyword name="EXPORT TIME" value="16-JAN-2021-18:41:50"  />
          <Keyword name="EXPORT USER NAME" value="Administrator"  />
          <Keyword name="WINDOW EXTENSION" value="10.00"  />
          <Keyword name="CYTNUM" value="R66034400287"  />
          <Keyword name="SETTINGS" value="Cytometer"  />
          <Keyword name="$CYT" value="FACSCelesta"  />
          <Keyword name="$ETIM" value="18:30:30"  />
          <Keyword name="$BTIM" value="18:27:56"  />
          <Keyword name="$DATE" value="16-JAN-2021"  />
          <Keyword name="GUID" value="01b68de1-644d-4889-8654-87182c6eaeb4"  />
          <Keyword name="EXPERIMENT NAME" value="Cell cycle-202008-70_001"  />
          <Keyword name="$SRC" value="Specimen_002"  />
          <Keyword name="TUBE NAME" value="NC-2"  />
          <Keyword name="CREATOR" value="BD FACSDiva Software Version 8.0.1.1"  />
          <Keyword name="$NEXTDATA" value="0"  />
          <Keyword name="$DATATYPE" value="I"  />
          <Keyword name="$BYTEORD" value="4,3,2,1"  />
          <Keyword name="$MODE" value="L"  />
          <Keyword name="$PAR" value="10"  />
          <Keyword name="$TOT" value="11028              "  />
          <Keyword name="$SYS" value="Windows 7 6.1"  />
          <Keyword name="$FIL" value="Specimen_002_NC-2_186.fcs"  />
          <Keyword name="FJ_FCS_VERSION" value="2"  />
          <Keyword name="$P10G" value="0.4"  />
        </Keywords >
        <SampleNode name="Specimen_002_NC-2_186.fcs" annotation="" owningGroup="" expanded="1" sortPriority="10" count="11028" sampleID="7"  >
          <Graph backColor="#FFFFFF" foreColor="#000000" smoothing="0" addEventParam="0" type="Pseudocolor" fast="1" histogramSmoothingCount="0" showOutliers="0" tint="None" showAxes="" drawLargeDots="0" lineWeight="Hairline" scientificNotation="1" smoothingHighResolution="1" contourHighResolution="1" showGates="1" showFreqOnPlots="1" showGateNameOnPlots="1" showMedians="0" showUncomped="0" showGrid="0" lastYAxisName="" rowCount="11028"  >
            <Axis dimension="x" name="FSC-A" label="" display="" min="0.0" max="0.0"  />
            <Axis dimension="y" name="SSC-A" label="" display="" auto="Auto"  />
            <TextTraits font="SansSerif" size="12" name="Labels" style="plain" color="#000000" background="#FFFFFF" just="left"  />
            <TextTraits font="SansSerif" size="12" name="Graph" style="plain" color="#000000" background="#FFFFFF" just="left"  />
            <TextTraits font="SansSerif" size="12" name="Numbers" style="plain" color="#000000" background="#FFFFFF" just="left"  />
          </Graph >
          <Subpopulations  >
            <Population name="FSC-A, SSC-A subset" annotation="" owningGroup="All Samples" expanded="0" sortPriority="10" count="9793"  >
              <Graph backColor="#FFFFFF" foreColor="#000000" smoothing="0" addEventParam="0" type="Pseudocolor" fast="1" histogramSmoothingCount="0" showOutliers="0" tint="Tinted" showAxes="" drawLargeDots="0" lineWeight="Hairline" scientificNotation="1" smoothingHighResolution="1" contourHighResolution="1" showGates="1" showFreqOnPlots="1" showGateNameOnPlots="1" showMedians="0" showUncomped="0" showGrid="0" lastYAxisName="" rowCount="11028"  >
                <Axis dimension="x" name="PI-A" label="" display="" min="0.0" max="0.0"  />
                <Axis dimension="y" name="PI-W" label="" display="" auto="Auto"  />
                <TextTraits font="SansSerif" size="12" name="Labels" style="plain" color="#000000" background="#FFFFFF" just="left"  />
                <TextTraits font="SansSerif" size="12" name="Graph" style="plain" color="#000000" background="#FFFFFF" just="left"  />
                <TextTraits font="SansSerif" size="12" name="Numbers" style="plain" color="#000000" background="#FFFFFF" just="left"  />
              </Graph >
              <Gate gating:id="ID19469433"  >
                <gating:EllipsoidGate gating:distance="180.74439058947357" eventsInside="1" annoOffsetX="0" annoOffsetY="0" tint="#000000" isTinted="0" lineWeight="Hairline" isFJGate="1"  >
                <gating:dimension  >
                <data-type:parameter data-type:name="FSC-A"  />
                </gating:dimension >
                <gating:dimension  >
                <data-type:parameter data-type:name="SSC-A"  />
                </gating:dimension >
                <gating:foci  >
                <gating:vertex  >
                <gating:coordinate data-type:value="44.38368239004552"  />
                <gating:coordinate data-type:value="25.240490500698"  />
                </gating:vertex >
                <gating:vertex  >
                <gating:coordinate data-type:value="127.61631760995448"  />
                <gating:coordinate data-type:value="158.759509499302"  />
                </gating:vertex >
                </gating:foci >
                <gating:edge  >
                <gating:vertex  >
                <gating:coordinate data-type:value="38.0"  />
                <gating:coordinate data-type:value="15.0"  />
                </gating:vertex >
                <gating:vertex  >
                <gating:coordinate data-type:value="134.0"  />
                <gating:coordinate data-type:value="169.0"  />
                </gating:vertex >
                <gating:vertex  >
                <gating:coordinate data-type:value="124.0"  />
                <gating:coordinate data-type:value="68.0"  />
                </gating:vertex >
                <gating:vertex  >
                <gating:coordinate data-type:value="48.0"  />
                <gating:coordinate data-type:value="117.0"  />
                </gating:vertex >
                </gating:edge >
                </gating:EllipsoidGate >
              </Gate >
              <Subpopulations  >
                <Population name="PI-A, PI-W subset" annotation="" owningGroup="All Samples" expanded="0" sortPriority="10" count="9142"  >
                <Graph backColor="#FFFFFF" foreColor="#000000" smoothing="1" addEventParam="0" type="Histogram" fast="1" histogramSmoothingCount="0" showOutliers="0" tint="Tinted" showAxes="" drawLargeDots="0" lineWeight="Hairline" scientificNotation="1" smoothingHighResolution="1" contourHighResolution="1" showGates="1" showFreqOnPlots="1" showGateNameOnPlots="1" showMedians="0" showUncomped="0" showGrid="0" lastYAxisName="" rowCount="11028"  >
                <Axis dimension="x" name="PI-A" label="" display="" min="0.0" max="0.0"  />
                <Axis dimension="y" name="Histogram" label="" display="" auto="Auto"  />
                <TextTraits font="SansSerif" size="12" name="Labels" style="plain" color="#000000" background="#FFFFFF" just="left"  />
                <TextTraits font="SansSerif" size="12" name="Graph" style="plain" color="#000000" background="#FFFFFF" just="left"  />
                <TextTraits font="SansSerif" size="12" name="Numbers" style="plain" color="#000000" background="#FFFFFF" just="left"  />
                </Graph >
                <Gate gating:id="ID2898386" gating:parent_id="ID19469433"  >
                <gating:PolygonGate eventsInside="1" annoOffsetX="0" annoOffsetY="0" tint="#000000" isTinted="0" lineWeight="Hairline" isFJGate="1" isQuad="0"  >
                <gating:dimension  >
                <data-type:parameter data-type:name="PI-A"  />
                </gating:dimension >
                <gating:dimension  >
                <data-type:parameter data-type:name="PI-W"  />
                </gating:dimension >
                <gating:vertex  >
                <gating:coordinate data-type:value="172.0"  />
                <gating:coordinate data-type:value="459.59055118110234"  />
                </gating:vertex >
                <gating:vertex  >
                <gating:coordinate data-type:value="220.0"  />
                <gating:coordinate data-type:value="395.0866141732283"  />
                </gating:vertex >
                <gating:vertex  >
                <gating:coordinate data-type:value="316.0"  />
                <gating:coordinate data-type:value="479.748031496063"  />
                </gating:vertex >
                <gating:vertex  >
                <gating:coordinate data-type:value="420.0"  />
                <gating:coordinate data-type:value="487.81102362204723"  />
                </gating:vertex >
                <gating:vertex  >
                <gating:coordinate data-type:value="520.0"  />
                <gating:coordinate data-type:value="512.0"  />
                </gating:vertex >
                <gating:vertex  >
                <gating:coordinate data-type:value="568.0"  />
                <gating:coordinate data-type:value="604.7244094488188"  />
                </gating:vertex >
                <gating:vertex  >
                <gating:coordinate data-type:value="516.0"  />
                <gating:coordinate data-type:value="661.1653543307086"  />
                </gating:vertex >
                <gating:vertex  >
                <gating:coordinate data-type:value="412.0"  />
                <gating:coordinate data-type:value="604.7244094488188"  />
                </gating:vertex >
                <gating:vertex  >
                <gating:coordinate data-type:value="304.0"  />
                <gating:coordinate data-type:value="580.5354330708661"  />
                </gating:vertex >
                <gating:vertex  >
                <gating:coordinate data-type:value="188.0"  />
                <gating:coordinate data-type:value="540.2204724409448"  />
                </gating:vertex >
                </gating:PolygonGate >
                </Gate >
                <Subpopulations  >
                <CCNode name="Cell Cycle" annotation="" owningGroup="All Samples" expanded="0" sortPriority="25" model="Watson" syncPeak="0" doublets="0" debris="0" splitSphase="0" overlayStat="0" statistic="" statAxis="" drawSum="1" drawComponents="1" drawFill="1" statisticTextX="446" statisticTextY="0" color0="#00B200" color1="#00FFFF" color2="#B2B200" color3="#FF00FF" color4="#FF0000"  >
                <Graph backColor="#FFFFFF" foreColor="#000000" smoothing="1" addEventParam="0" type="Histogram" fast="1" histogramSmoothingCount="0" showOutliers="0" tint="Tinted" showAxes="tnlTNL" drawLargeDots="0" lineWeight="Hairline" scientificNotation="1" smoothingHighResolution="1" contourHighResolution="1" showGates="0" showFreqOnPlots="1" showGateNameOnPlots="1" showMedians="0" showUncomped="0" showGrid="0" lastYAxisName="" rowCount="11028"  >
                <Axis dimension="x" name="PI-A" label="PI-A" display="" min="0.0" max="0.0"  />
                <Axis dimension="y" name="" label="" display="" auto="Auto"  />
                <TextTraits font="SansSerif" size="12" name="Labels" style="plain" color="#000000" background="#FFFFFF" just="left"  />
                <TextTraits font="SansSerif" size="12" name="Graph" style="plain" color="#000000" background="#FFFFFF" just="left"  />
                <TextTraits font="SansSerif" size="12" name="Numbers" style="plain" color="#000000" background="#FFFFFF" just="left"  />
                </Graph >
                <PhaseGates  />
                </CCNode >
                </Subpopulations >
                </Population >
              </Subpopulations >
            </Population >
          </Subpopulations >
        </SampleNode >
      </Sample >
      <Sample  >
        <DataSet uri="D:\liushijieguo\Cell cycle-202008-70_001\Specimen_002_MCF-NC_182.fcs" sampleID="8" baseChannel="3.0" extraNegs="0.0" posDecades="4.5"  />
        <Keywords  >
          <Keyword name="CST REGULATORY STATUS" value="RUO Performance Check"  />
          <Keyword name="CST PERFORMANCE EXPIRED" value="2019-03-21T15:30:45+08:00"  />
          <Keyword name="CST BEADS EXPIRED" value="False"  />
          <Keyword name="CST BASELINE DATE" value="2018-08-28T11:41:58+08:00"  />
          <Keyword name="CST SETUP DATE" value="2019-03-20T15:30:45+08:00"  />
          <Keyword name="CYTOMETER CONFIG CREATE DATE" value="2018-08-28T11:11:03+08:00"  />
          <Keyword name="CYTOMETER CONFIG NAME" value="Copy (2) of 4-Blue 3-Red 5-Violet (BD Default)"  />
          <Keyword name="CST BEADS LOT ID" value="80605"  />
          <Keyword name="CST SETUP STATUS" value="SUCCESS"  />
          <Keyword name="$P10E" value="0,0"  />
          <Keyword name="$P10B" value="16"  />
          <Keyword name="$P10R" value="64"  />
          <Keyword name="$P10N" value="Time"  />
          <Keyword name="$P9V" value="310"  />
          <Keyword name="$P9E" value="0,0"  />
          <Keyword name="$P9B" value="16"  />
          <Keyword name="$P9R" value="1024"  />
          <Keyword name="$P9N" value="PI-W"  />
          <Keyword name="$P8V" value="310"  />
          <Keyword name="$P8E" value="0,0"  />
          <Keyword name="$P8B" value="16"  />
          <Keyword name="$P8R" value="1024"  />
          <Keyword name="$P8N" value="PI-H"  />
          <Keyword name="$P7V" value="310"  />
          <Keyword name="$P7E" value="0,0"  />
          <Keyword name="$P7B" value="16"  />
          <Keyword name="$P7R" value="1024"  />
          <Keyword name="$P7N" value="PI-A"  />
          <Keyword name="$P6V" value="220"  />
          <Keyword name="$P6E" value="0,0"  />
          <Keyword name="$P6B" value="16"  />
          <Keyword name="$P6R" value="1024"  />
          <Keyword name="$P6N" value="SSC-W"  />
          <Keyword name="$P5V" value="220"  />
          <Keyword name="$P5E" value="0,0"  />
          <Keyword name="$P5B" value="16"  />
          <Keyword name="$P5R" value="1024"  />
          <Keyword name="$P5N" value="SSC-H"  />
          <Keyword name="$P4V" value="220"  />
          <Keyword name="$P4E" value="0,0"  />
          <Keyword name="$P4B" value="16"  />
          <Keyword name="$P4R" value="1024"  />
          <Keyword name="$P4N" value="SSC-A"  />
          <Keyword name="$P3V" value="310"  />
          <Keyword name="$P3E" value="0,0"  />
          <Keyword name="$P3B" value="16"  />
          <Keyword name="$P3R" value="1024"  />
          <Keyword name="$P3N" value="FSC-W"  />
          <Keyword name="$P2V" value="310"  />
          <Keyword name="$P2E" value="0,0"  />
          <Keyword name="$P2B" value="16"  />
          <Keyword name="$P2R" value="1024"  />
          <Keyword name="$P2N" value="FSC-H"  />
          <Keyword name="$P1V" value="310"  />
          <Keyword name="$P1E" value="0,0"  />
          <Keyword name="$P1B" value="16"  />
          <Keyword name="$P1R" value="1024"  />
          <Keyword name="$P1N" value="FSC-A"  />
          <Keyword name="TIMETICKS" value="2560"  />
          <Keyword name="LASER3ASF" value="0.77"  />
          <Keyword name="LASER3DELAY" value="60.04"  />
          <Keyword name="LASER3NAME" value="Red"  />
          <Keyword name="LASER2ASF" value="0.77"  />
          <Keyword name="LASER2DELAY" value="0.00"  />
          <Keyword name="LASER2NAME" value="Blue"  />
          <Keyword name="LASER1ASF" value="1.05"  />
          <Keyword name="LASER1DELAY" value="30.42"  />
          <Keyword name="LASER1NAME" value="Violet"  />
          <Keyword name="$INST" value=" "  />
          <Keyword name="FSC ASF" value="0.60"  />
          <Keyword name="$OP" value="Administrator"  />
          <Keyword name="EXPORT TIME" value="16-JAN-2021-18:41:48"  />
          <Keyword name="EXPORT USER NAME" value="Administrator"  />
          <Keyword name="WINDOW EXTENSION" value="10.00"  />
          <Keyword name="CYTNUM" value="R66034400287"  />
          <Keyword name="SETTINGS" value="Cytometer"  />
          <Keyword name="$CYT" value="FACSCelesta"  />
          <Keyword name="$ETIM" value="18:08:30"  />
          <Keyword name="$BTIM" value="18:06:10"  />
          <Keyword name="$DATE" value="16-JAN-2021"  />
          <Keyword name="GUID" value="a10dfeac-aae2-40b4-bc3a-0b31dbd2320c"  />
          <Keyword name="EXPERIMENT NAME" value="Cell cycle-202008-70_001"  />
          <Keyword name="$SRC" value="Specimen_002"  />
          <Keyword name="TUBE NAME" value="MCF-NC"  />
          <Keyword name="CREATOR" value="BD FACSDiva Software Version 8.0.1.1"  />
          <Keyword name="$NEXTDATA" value="0"  />
          <Keyword name="$DATATYPE" value="I"  />
          <Keyword name="$BYTEORD" value="4,3,2,1"  />
          <Keyword name="$MODE" value="L"  />
          <Keyword name="$PAR" value="10"  />
          <Keyword name="$TOT" value="10997              "  />
          <Keyword name="$SYS" value="Windows 7 6.1"  />
          <Keyword name="$FIL" value="Specimen_002_MCF-NC_182.fcs"  />
          <Keyword name="FJ_FCS_VERSION" value="2"  />
          <Keyword name="$P10G" value="0.4"  />
        </Keywords >
        <SampleNode name="Specimen_002_MCF-NC_182.fcs" annotation="" owningGroup="" expanded="1" sortPriority="10" count="10997" sampleID="8"  >
          <Graph backColor="#FFFFFF" foreColor="#000000" smoothing="0" addEventParam="0" type="Pseudocolor" fast="1" histogramSmoothingCount="0" showOutliers="0" tint="Tinted" showAxes="" drawLargeDots="0" lineWeight="Hairline" scientificNotation="1" smoothingHighResolution="1" contourHighResolution="1" showGates="1" showFreqOnPlots="1" showGateNameOnPlots="1" showMedians="0" showUncomped="0" showGrid="0" lastYAxisName="" rowCount="10997"  >
            <Axis dimension="x" name="FSC-A" label="" display="" min="0.0" max="0.0"  />
            <Axis dimension="y" name="SSC-A" label="" display="" auto="Auto"  />
            <TextTraits font="SansSerif" size="12" name="Labels" style="plain" color="#000000" background="#FFFFFF" just="left"  />
            <TextTraits font="SansSerif" size="12" name="Graph" style="plain" color="#000000" background="#FFFFFF" just="left"  />
            <TextTraits font="SansSerif" size="12" name="Numbers" style="plain" color="#000000" background="#FFFFFF" just="left"  />
          </Graph >
          <Subpopulations  >
            <Population name="FSC-A, SSC-A subset" annotation="" owningGroup="All Samples" expanded="1" sortPriority="10" count="9778"  >
              <Graph backColor="#FFFFFF" foreColor="#000000" smoothing="0" addEventParam="0" type="Pseudocolor" fast="1" histogramSmoothingCount="0" showOutliers="0" tint="Tinted" showAxes="" drawLargeDots="0" lineWeight="Hairline" scientificNotation="1" smoothingHighResolution="1" contourHighResolution="1" showGates="1" showFreqOnPlots="1" showGateNameOnPlots="1" showMedians="0" showUncomped="0" showGrid="0" lastYAxisName="" rowCount="10997"  >
                <Axis dimension="x" name="PI-A" label="" display="" min="0.0" max="0.0"  />
                <Axis dimension="y" name="PI-W" label="" display="" auto="Auto"  />
                <TextTraits font="SansSerif" size="12" name="Labels" style="plain" color="#000000" background="#FFFFFF" just="left"  />
                <TextTraits font="SansSerif" size="12" name="Graph" style="plain" color="#000000" background="#FFFFFF" just="left"  />
                <TextTraits font="SansSerif" size="12" name="Numbers" style="plain" color="#000000" background="#FFFFFF" just="left"  />
              </Graph >
              <Gate gating:id="ID14218588"  >
                <gating:EllipsoidGate gating:distance="180.74439058947357" eventsInside="1" annoOffsetX="0" annoOffsetY="0" tint="#000000" isTinted="0" lineWeight="Hairline" isFJGate="1"  >
                <gating:dimension  >
                <data-type:parameter data-type:name="FSC-A"  />
                </gating:dimension >
                <gating:dimension  >
                <data-type:parameter data-type:name="SSC-A"  />
                </gating:dimension >
                <gating:foci  >
                <gating:vertex  >
                <gating:coordinate data-type:value="44.38368239004552"  />
                <gating:coordinate data-type:value="25.240490500698"  />
                </gating:vertex >
                <gating:vertex  >
                <gating:coordinate data-type:value="127.61631760995448"  />
                <gating:coordinate data-type:value="158.759509499302"  />
                </gating:vertex >
                </gating:foci >
                <gating:edge  >
                <gating:vertex  >
                <gating:coordinate data-type:value="38.0"  />
                <gating:coordinate data-type:value="15.0"  />
                </gating:vertex >
                <gating:vertex  >
                <gating:coordinate data-type:value="134.0"  />
                <gating:coordinate data-type:value="169.0"  />
                </gating:vertex >
                <gating:vertex  >
                <gating:coordinate data-type:value="124.0"  />
                <gating:coordinate data-type:value="68.0"  />
                </gating:vertex >
                <gating:vertex  >
                <gating:coordinate data-type:value="48.0"  />
                <gating:coordinate data-type:value="117.0"  />
                </gating:vertex >
                </gating:edge >
                </gating:EllipsoidGate >
              </Gate >
              <Subpopulations  >
                <Population name="PI-A, PI-W subset" annotation="" owningGroup="All Samples" expanded="1" sortPriority="10" count="9441"  >
                <Graph backColor="#FFFFFF" foreColor="#000000" smoothing="1" addEventParam="0" type="Histogram" fast="1" histogramSmoothingCount="0" showOutliers="0" tint="Tinted" showAxes="" drawLargeDots="0" lineWeight="Hairline" scientificNotation="1" smoothingHighResolution="1" contourHighResolution="1" showGates="1" showFreqOnPlots="1" showGateNameOnPlots="1" showMedians="0" showUncomped="0" showGrid="0" lastYAxisName="" rowCount="10997"  >
                <Axis dimension="x" name="PI-A" label="" display="" min="0.0" max="0.0"  />
                <Axis dimension="y" name="Histogram" label="" display="" auto="Auto"  />
                <TextTraits font="SansSerif" size="12" name="Labels" style="plain" color="#000000" background="#FFFFFF" just="left"  />
                <TextTraits font="SansSerif" size="12" name="Graph" style="plain" color="#000000" background="#FFFFFF" just="left"  />
                <TextTraits font="SansSerif" size="12" name="Numbers" style="plain" color="#000000" background="#FFFFFF" just="left"  />
                </Graph >
                <Gate gating:id="ID8589" gating:parent_id="ID14218588"  >
                <gating:PolygonGate eventsInside="1" annoOffsetX="0" annoOffsetY="0" tint="#000000" isTinted="0" lineWeight="Hairline" isFJGate="1" isQuad="0"  >
                <gating:dimension  >
                <data-type:parameter data-type:name="PI-A"  />
                </gating:dimension >
                <gating:dimension  >
                <data-type:parameter data-type:name="PI-W"  />
                </gating:dimension >
                <gating:vertex  >
                <gating:coordinate data-type:value="172.0"  />
                <gating:coordinate data-type:value="459.59055118110234"  />
                </gating:vertex >
                <gating:vertex  >
                <gating:coordinate data-type:value="220.0"  />
                <gating:coordinate data-type:value="395.0866141732283"  />
                </gating:vertex >
                <gating:vertex  >
                <gating:coordinate data-type:value="316.0"  />
                <gating:coordinate data-type:value="479.748031496063"  />
                </gating:vertex >
                <gating:vertex  >
                <gating:coordinate data-type:value="420.0"  />
                <gating:coordinate data-type:value="487.81102362204723"  />
                </gating:vertex >
                <gating:vertex  >
                <gating:coordinate data-type:value="520.0"  />
                <gating:coordinate data-type:value="512.0"  />
                </gating:vertex >
                <gating:vertex  >
                <gating:coordinate data-type:value="568.0"  />
                <gating:coordinate data-type:value="604.7244094488188"  />
                </gating:vertex >
                <gating:vertex  >
                <gating:coordinate data-type:value="516.0"  />
                <gating:coordinate data-type:value="661.1653543307086"  />
                </gating:vertex >
                <gating:vertex  >
                <gating:coordinate data-type:value="412.0"  />
                <gating:coordinate data-type:value="604.7244094488188"  />
                </gating:vertex >
                <gating:vertex  >
                <gating:coordinate data-type:value="304.0"  />
                <gating:coordinate data-type:value="580.5354330708661"  />
                </gating:vertex >
                <gating:vertex  >
                <gating:coordinate data-type:value="188.0"  />
                <gating:coordinate data-type:value="540.2204724409448"  />
                </gating:vertex >
                </gating:PolygonGate >
                </Gate >
                <Subpopulations  >
                <CCNode name="Cell Cycle" annotation="" owningGroup="All Samples" expanded="1" sortPriority="25" model="Watson" syncPeak="0" doublets="0" debris="0" splitSphase="0" overlayStat="0" statistic="" statAxis="" drawSum="1" drawComponents="1" drawFill="1" statisticTextX="446" statisticTextY="0" color0="#00B200" color1="#00FFFF" color2="#B2B200" color3="#FF00FF" color4="#FF0000"  >
                <Graph backColor="#FFFFFF" foreColor="#000000" smoothing="1" addEventParam="0" type="Histogram" fast="1" histogramSmoothingCount="0" showOutliers="0" tint="Tinted" showAxes="tnlTNL" drawLargeDots="0" lineWeight="Hairline" scientificNotation="1" smoothingHighResolution="1" contourHighResolution="1" showGates="0" showFreqOnPlots="1" showGateNameOnPlots="1" showMedians="0" showUncomped="0" showGrid="0" lastYAxisName="" rowCount="10997"  >
                <Axis dimension="x" name="PI-A" label="PI-A" display="" min="0.0" max="0.0"  />
                <Axis dimension="y" name="" label="" display="" auto="Auto"  />
                <TextTraits font="SansSerif" size="12" name="Labels" style="plain" color="#000000" background="#FFFFFF" just="left"  />
                <TextTraits font="SansSerif" size="12" name="Graph" style="plain" color="#000000" background="#FFFFFF" just="left"  />
                <TextTraits font="SansSerif" size="12" name="Numbers" style="plain" color="#000000" background="#FFFFFF" just="left"  />
                </Graph >
                <PhaseGates  />
                </CCNode >
                </Subpopulations >
                </Population >
              </Subpopulations >
            </Population >
          </Subpopulations >
        </SampleNode >
      </Sample >
      <Sample  >
        <DataSet uri="D:\liushijieguo\Cell cycle-202008-70_001\Specimen_002_28-6-2_187.fcs" sampleID="5" baseChannel="3.0" extraNegs="0.0" posDecades="4.5"  />
        <Keywords  >
          <Keyword name="CST REGULATORY STATUS" value="RUO Performance Check"  />
          <Keyword name="CST PERFORMANCE EXPIRED" value="2019-03-21T15:30:45+08:00"  />
          <Keyword name="CST BEADS EXPIRED" value="False"  />
          <Keyword name="CST BASELINE DATE" value="2018-08-28T11:41:58+08:00"  />
          <Keyword name="CST SETUP DATE" value="2019-03-20T15:30:45+08:00"  />
          <Keyword name="CYTOMETER CONFIG CREATE DATE" value="2018-08-28T11:11:03+08:00"  />
          <Keyword name="CYTOMETER CONFIG NAME" value="Copy (2) of 4-Blue 3-Red 5-Violet (BD Default)"  />
          <Keyword name="CST BEADS LOT ID" value="80605"  />
          <Keyword name="CST SETUP STATUS" value="SUCCESS"  />
          <Keyword name="$P10E" value="0,0"  />
          <Keyword name="$P10B" value="16"  />
          <Keyword name="$P10R" value="64"  />
          <Keyword name="$P10N" value="Time"  />
          <Keyword name="$P9V" value="315"  />
          <Keyword name="$P9E" value="0,0"  />
          <Keyword name="$P9B" value="16"  />
          <Keyword name="$P9R" value="1024"  />
          <Keyword name="$P9N" value="PI-W"  />
          <Keyword name="$P8V" value="315"  />
          <Keyword name="$P8E" value="0,0"  />
          <Keyword name="$P8B" value="16"  />
          <Keyword name="$P8R" value="1024"  />
          <Keyword name="$P8N" value="PI-H"  />
          <Keyword name="$P7V" value="315"  />
          <Keyword name="$P7E" value="0,0"  />
          <Keyword name="$P7B" value="16"  />
          <Keyword name="$P7R" value="1024"  />
          <Keyword name="$P7N" value="PI-A"  />
          <Keyword name="$P6V" value="220"  />
          <Keyword name="$P6E" value="0,0"  />
          <Keyword name="$P6B" value="16"  />
          <Keyword name="$P6R" value="1024"  />
          <Keyword name="$P6N" value="SSC-W"  />
          <Keyword name="$P5V" value="220"  />
          <Keyword name="$P5E" value="0,0"  />
          <Keyword name="$P5B" value="16"  />
          <Keyword name="$P5R" value="1024"  />
          <Keyword name="$P5N" value="SSC-H"  />
          <Keyword name="$P4V" value="220"  />
          <Keyword name="$P4E" value="0,0"  />
          <Keyword name="$P4B" value="16"  />
          <Keyword name="$P4R" value="1024"  />
          <Keyword name="$P4N" value="SSC-A"  />
          <Keyword name="$P3V" value="310"  />
          <Keyword name="$P3E" value="0,0"  />
          <Keyword name="$P3B" value="16"  />
          <Keyword name="$P3R" value="1024"  />
          <Keyword name="$P3N" value="FSC-W"  />
          <Keyword name="$P2V" value="310"  />
          <Keyword name="$P2E" value="0,0"  />
          <Keyword name="$P2B" value="16"  />
          <Keyword name="$P2R" value="1024"  />
          <Keyword name="$P2N" value="FSC-H"  />
          <Keyword name="$P1V" value="310"  />
          <Keyword name="$P1E" value="0,0"  />
          <Keyword name="$P1B" value="16"  />
          <Keyword name="$P1R" value="1024"  />
          <Keyword name="$P1N" value="FSC-A"  />
          <Keyword name="TIMETICKS" value="2560"  />
          <Keyword name="LASER3ASF" value="0.77"  />
          <Keyword name="LASER3DELAY" value="60.04"  />
          <Keyword name="LASER3NAME" value="Red"  />
          <Keyword name="LASER2ASF" value="0.77"  />
          <Keyword name="LASER2DELAY" value="0.00"  />
          <Keyword name="LASER2NAME" value="Blue"  />
          <Keyword name="LASER1ASF" value="1.05"  />
          <Keyword name="LASER1DELAY" value="30.42"  />
          <Keyword name="LASER1NAME" value="Violet"  />
          <Keyword name="$INST" value=" "  />
          <Keyword name="FSC ASF" value="0.60"  />
          <Keyword name="$OP" value="Administrator"  />
          <Keyword name="EXPORT TIME" value="16-JAN-2021-18:41:50"  />
          <Keyword name="EXPORT USER NAME" value="Administrator"  />
          <Keyword name="WINDOW EXTENSION" value="10.00"  />
          <Keyword name="CYTNUM" value="R66034400287"  />
          <Keyword name="SETTINGS" value="Cytometer"  />
          <Keyword name="$CYT" value="FACSCelesta"  />
          <Keyword name="$ETIM" value="18:32:21"  />
          <Keyword name="$BTIM" value="18:30:52"  />
          <Keyword name="$DATE" value="16-JAN-2021"  />
          <Keyword name="GUID" value="6ad97d0e-8bec-4043-a0d0-e09cddd8e6c6"  />
          <Keyword name="EXPERIMENT NAME" value="Cell cycle-202008-70_001"  />
          <Keyword name="$SRC" value="Specimen_002"  />
          <Keyword name="TUBE NAME" value="28-6-2"  />
          <Keyword name="CREATOR" value="BD FACSDiva Software Version 8.0.1.1"  />
          <Keyword name="$NEXTDATA" value="0"  />
          <Keyword name="$DATATYPE" value="I"  />
          <Keyword name="$BYTEORD" value="4,3,2,1"  />
          <Keyword name="$MODE" value="L"  />
          <Keyword name="$PAR" value="10"  />
          <Keyword name="$TOT" value="10635              "  />
          <Keyword name="$SYS" value="Windows 7 6.1"  />
          <Keyword name="$FIL" value="Specimen_002_28-6-2_187.fcs"  />
          <Keyword name="FJ_FCS_VERSION" value="2"  />
          <Keyword name="$P10G" value="0.4"  />
        </Keywords >
        <SampleNode name="Specimen_002_28-6-2_187.fcs" annotation="" owningGroup="" expanded="1" sortPriority="10" count="10635" sampleID="5"  >
          <Graph backColor="#FFFFFF" foreColor="#000000" smoothing="0" addEventParam="0" type="Pseudocolor" fast="1" histogramSmoothingCount="0" showOutliers="0" tint="None" showAxes="" drawLargeDots="0" lineWeight="Hairline" scientificNotation="1" smoothingHighResolution="1" contourHighResolution="1" showGates="1" showFreqOnPlots="1" showGateNameOnPlots="1" showMedians="0" showUncomped="0" showGrid="0" lastYAxisName="" rowCount="10635"  >
            <Axis dimension="x" name="FSC-A" label="" display="" min="0.0" max="0.0"  />
            <Axis dimension="y" name="SSC-A" label="" display="" auto="Auto"  />
            <TextTraits font="SansSerif" size="12" name="Labels" style="plain" color="#000000" background="#FFFFFF" just="left"  />
            <TextTraits font="SansSerif" size="12" name="Graph" style="plain" color="#000000" background="#FFFFFF" just="left"  />
            <TextTraits font="SansSerif" size="12" name="Numbers" style="plain" color="#000000" background="#FFFFFF" just="left"  />
          </Graph >
          <Subpopulations  >
            <Population name="FSC-A, SSC-A subset" annotation="" owningGroup="All Samples" expanded="0" sortPriority="10" count="9792"  >
              <Graph backColor="#FFFFFF" foreColor="#000000" smoothing="0" addEventParam="0" type="Pseudocolor" fast="1" histogramSmoothingCount="0" showOutliers="0" tint="Tinted" showAxes="" drawLargeDots="0" lineWeight="Hairline" scientificNotation="1" smoothingHighResolution="1" contourHighResolution="1" showGates="1" showFreqOnPlots="1" showGateNameOnPlots="1" showMedians="0" showUncomped="0" showGrid="0" lastYAxisName="" rowCount="10635"  >
                <Axis dimension="x" name="PI-A" label="" display="" min="0.0" max="0.0"  />
                <Axis dimension="y" name="PI-W" label="" display="" auto="Auto"  />
                <TextTraits font="SansSerif" size="12" name="Labels" style="plain" color="#000000" background="#FFFFFF" just="left"  />
                <TextTraits font="SansSerif" size="12" name="Graph" style="plain" color="#000000" background="#FFFFFF" just="left"  />
                <TextTraits font="SansSerif" size="12" name="Numbers" style="plain" color="#000000" background="#FFFFFF" just="left"  />
              </Graph >
              <Gate gating:id="ID17267367"  >
                <gating:EllipsoidGate gating:distance="180.74439058947357" eventsInside="1" annoOffsetX="0" annoOffsetY="0" tint="#000000" isTinted="0" lineWeight="Hairline" isFJGate="1"  >
                <gating:dimension  >
                <data-type:parameter data-type:name="FSC-A"  />
                </gating:dimension >
                <gating:dimension  >
                <data-type:parameter data-type:name="SSC-A"  />
                </gating:dimension >
                <gating:foci  >
                <gating:vertex  >
                <gating:coordinate data-type:value="44.38368239004552"  />
                <gating:coordinate data-type:value="25.240490500698"  />
                </gating:vertex >
                <gating:vertex  >
                <gating:coordinate data-type:value="127.61631760995448"  />
                <gating:coordinate data-type:value="158.759509499302"  />
                </gating:vertex >
                </gating:foci >
                <gating:edge  >
                <gating:vertex  >
                <gating:coordinate data-type:value="38.0"  />
                <gating:coordinate data-type:value="15.0"  />
                </gating:vertex >
                <gating:vertex  >
                <gating:coordinate data-type:value="134.0"  />
                <gating:coordinate data-type:value="169.0"  />
                </gating:vertex >
                <gating:vertex  >
                <gating:coordinate data-type:value="124.0"  />
                <gating:coordinate data-type:value="68.0"  />
                </gating:vertex >
                <gating:vertex  >
                <gating:coordinate data-type:value="48.0"  />
                <gating:coordinate data-type:value="117.0"  />
                </gating:vertex >
                </gating:edge >
                </gating:EllipsoidGate >
              </Gate >
              <Subpopulations  >
                <Population name="PI-A, PI-W subset" annotation="" owningGroup="All Samples" expanded="0" sortPriority="10" count="9203"  >
                <Graph backColor="#FFFFFF" foreColor="#000000" smoothing="1" addEventParam="0" type="Histogram" fast="1" histogramSmoothingCount="0" showOutliers="0" tint="Tinted" showAxes="" drawLargeDots="0" lineWeight="Hairline" scientificNotation="1" smoothingHighResolution="1" contourHighResolution="1" showGates="1" showFreqOnPlots="1" showGateNameOnPlots="1" showMedians="0" showUncomped="0" showGrid="0" lastYAxisName="" rowCount="10635"  >
                <Axis dimension="x" name="PI-A" label="" display="" min="0.0" max="0.0"  />
                <Axis dimension="y" name="Histogram" label="" display="" auto="Auto"  />
                <TextTraits font="SansSerif" size="12" name="Labels" style="plain" color="#000000" background="#FFFFFF" just="left"  />
                <TextTraits font="SansSerif" size="12" name="Graph" style="plain" color="#000000" background="#FFFFFF" just="left"  />
                <TextTraits font="SansSerif" size="12" name="Numbers" style="plain" color="#000000" background="#FFFFFF" just="left"  />
                </Graph >
                <Gate gating:id="ID21576085" gating:parent_id="ID17267367"  >
                <gating:PolygonGate eventsInside="1" annoOffsetX="0" annoOffsetY="0" tint="#000000" isTinted="0" lineWeight="Hairline" isFJGate="1" isQuad="0"  >
                <gating:dimension  >
                <data-type:parameter data-type:name="PI-A"  />
                </gating:dimension >
                <gating:dimension  >
                <data-type:parameter data-type:name="PI-W"  />
                </gating:dimension >
                <gating:vertex  >
                <gating:coordinate data-type:value="172.0"  />
                <gating:coordinate data-type:value="459.59055118110234"  />
                </gating:vertex >
                <gating:vertex  >
                <gating:coordinate data-type:value="220.0"  />
                <gating:coordinate data-type:value="395.0866141732283"  />
                </gating:vertex >
                <gating:vertex  >
                <gating:coordinate data-type:value="316.0"  />
                <gating:coordinate data-type:value="479.748031496063"  />
                </gating:vertex >
                <gating:vertex  >
                <gating:coordinate data-type:value="420.0"  />
                <gating:coordinate data-type:value="487.81102362204723"  />
                </gating:vertex >
                <gating:vertex  >
                <gating:coordinate data-type:value="520.0"  />
                <gating:coordinate data-type:value="512.0"  />
                </gating:vertex >
                <gating:vertex  >
                <gating:coordinate data-type:value="568.0"  />
                <gating:coordinate data-type:value="604.7244094488188"  />
                </gating:vertex >
                <gating:vertex  >
                <gating:coordinate data-type:value="516.0"  />
                <gating:coordinate data-type:value="661.1653543307086"  />
                </gating:vertex >
                <gating:vertex  >
                <gating:coordinate data-type:value="412.0"  />
                <gating:coordinate data-type:value="604.7244094488188"  />
                </gating:vertex >
                <gating:vertex  >
                <gating:coordinate data-type:value="304.0"  />
                <gating:coordinate data-type:value="580.5354330708661"  />
                </gating:vertex >
                <gating:vertex  >
                <gating:coordinate data-type:value="188.0"  />
                <gating:coordinate data-type:value="540.2204724409448"  />
                </gating:vertex >
                </gating:PolygonGate >
                </Gate >
                <Subpopulations  >
                <CCNode name="Cell Cycle" annotation="" owningGroup="All Samples" expanded="0" sortPriority="25" model="Watson" syncPeak="0" doublets="0" debris="0" splitSphase="0" overlayStat="0" statistic="" statAxis="" drawSum="1" drawComponents="1" drawFill="1" statisticTextX="440" statisticTextY="0" color0="#00B200" color1="#00FFFF" color2="#B2B200" color3="#FF00FF" color4="#FF0000"  >
                <Graph backColor="#FFFFFF" foreColor="#000000" smoothing="1" addEventParam="0" type="Histogram" fast="1" histogramSmoothingCount="0" showOutliers="0" tint="Tinted" showAxes="tnlTNL" drawLargeDots="0" lineWeight="Hairline" scientificNotation="1" smoothingHighResolution="1" contourHighResolution="1" showGates="0" showFreqOnPlots="1" showGateNameOnPlots="1" showMedians="0" showUncomped="0" showGrid="0" lastYAxisName="" rowCount="10635"  >
                <Axis dimension="x" name="PI-A" label="PI-A" display="" min="0.0" max="0.0"  />
                <Axis dimension="y" name="" label="" display="" auto="Auto"  />
                <TextTraits font="SansSerif" size="12" name="Labels" style="plain" color="#000000" background="#FFFFFF" just="left"  />
                <TextTraits font="SansSerif" size="12" name="Graph" style="plain" color="#000000" background="#FFFFFF" just="left"  />
                <TextTraits font="SansSerif" size="12" name="Numbers" style="plain" color="#000000" background="#FFFFFF" just="left"  />
                </Graph >
                <PhaseGates  />
                </CCNode >
                </Subpopulations >
                </Population >
              </Subpopulations >
            </Population >
          </Subpopulations >
        </SampleNode >
      </Sample >
      <Sample  >
        <DataSet uri="D:\liushijieguo\Cell cycle-202008-70_001\Specimen_002_28-6_183.fcs" sampleID="6" baseChannel="3.0" extraNegs="0.0" posDecades="4.5"  />
        <Keywords  >
          <Keyword name="CST REGULATORY STATUS" value="RUO Performance Check"  />
          <Keyword name="CST PERFORMANCE EXPIRED" value="2019-03-21T15:30:45+08:00"  />
          <Keyword name="CST BEADS EXPIRED" value="False"  />
          <Keyword name="CST BASELINE DATE" value="2018-08-28T11:41:58+08:00"  />
          <Keyword name="CST SETUP DATE" value="2019-03-20T15:30:45+08:00"  />
          <Keyword name="CYTOMETER CONFIG CREATE DATE" value="2018-08-28T11:11:03+08:00"  />
          <Keyword name="CYTOMETER CONFIG NAME" value="Copy (2) of 4-Blue 3-Red 5-Violet (BD Default)"  />
          <Keyword name="CST BEADS LOT ID" value="80605"  />
          <Keyword name="CST SETUP STATUS" value="SUCCESS"  />
          <Keyword name="$P10E" value="0,0"  />
          <Keyword name="$P10B" value="16"  />
          <Keyword name="$P10R" value="128"  />
          <Keyword name="$P10N" value="Time"  />
          <Keyword name="$P9V" value="310"  />
          <Keyword name="$P9E" value="0,0"  />
          <Keyword name="$P9B" value="16"  />
          <Keyword name="$P9R" value="1024"  />
          <Keyword name="$P9N" value="PI-W"  />
          <Keyword name="$P8V" value="310"  />
          <Keyword name="$P8E" value="0,0"  />
          <Keyword name="$P8B" value="16"  />
          <Keyword name="$P8R" value="1024"  />
          <Keyword name="$P8N" value="PI-H"  />
          <Keyword name="$P7V" value="310"  />
          <Keyword name="$P7E" value="0,0"  />
          <Keyword name="$P7B" value="16"  />
          <Keyword name="$P7R" value="1024"  />
          <Keyword name="$P7N" value="PI-A"  />
          <Keyword name="$P6V" value="220"  />
          <Keyword name="$P6E" value="0,0"  />
          <Keyword name="$P6B" value="16"  />
          <Keyword name="$P6R" value="1024"  />
          <Keyword name="$P6N" value="SSC-W"  />
          <Keyword name="$P5V" value="220"  />
          <Keyword name="$P5E" value="0,0"  />
          <Keyword name="$P5B" value="16"  />
          <Keyword name="$P5R" value="1024"  />
          <Keyword name="$P5N" value="SSC-H"  />
          <Keyword name="$P4V" value="220"  />
          <Keyword name="$P4E" value="0,0"  />
          <Keyword name="$P4B" value="16"  />
          <Keyword name="$P4R" value="1024"  />
          <Keyword name="$P4N" value="SSC-A"  />
          <Keyword name="$P3V" value="310"  />
          <Keyword name="$P3E" value="0,0"  />
          <Keyword name="$P3B" value="16"  />
          <Keyword name="$P3R" value="1024"  />
          <Keyword name="$P3N" value="FSC-W"  />
          <Keyword name="$P2V" value="310"  />
          <Keyword name="$P2E" value="0,0"  />
          <Keyword name="$P2B" value="16"  />
          <Keyword name="$P2R" value="1024"  />
          <Keyword name="$P2N" value="FSC-H"  />
          <Keyword name="$P1V" value="310"  />
          <Keyword name="$P1E" value="0,0"  />
          <Keyword name="$P1B" value="16"  />
          <Keyword name="$P1R" value="1024"  />
          <Keyword name="$P1N" value="FSC-A"  />
          <Keyword name="TIMETICKS" value="2560"  />
          <Keyword name="LASER3ASF" value="0.77"  />
          <Keyword name="LASER3DELAY" value="60.04"  />
          <Keyword name="LASER3NAME" value="Red"  />
          <Keyword name="LASER2ASF" value="0.77"  />
          <Keyword name="LASER2DELAY" value="0.00"  />
          <Keyword name="LASER2NAME" value="Blue"  />
          <Keyword name="LASER1ASF" value="1.05"  />
          <Keyword name="LASER1DELAY" value="30.42"  />
          <Keyword name="LASER1NAME" value="Violet"  />
          <Keyword name="$INST" value=" "  />
          <Keyword name="FSC ASF" value="0.60"  />
          <Keyword name="$OP" value="Administrator"  />
          <Keyword name="EXPORT TIME" value="16-JAN-2021-18:41:48"  />
          <Keyword name="EXPORT USER NAME" value="Administrator"  />
          <Keyword name="WINDOW EXTENSION" value="10.00"  />
          <Keyword name="CYTNUM" value="R66034400287"  />
          <Keyword name="SETTINGS" value="Cytometer"  />
          <Keyword name="$CYT" value="FACSCelesta"  />
          <Keyword name="$ETIM" value="18:14:21"  />
          <Keyword name="$BTIM" value="18:08:58"  />
          <Keyword name="$DATE" value="16-JAN-2021"  />
          <Keyword name="GUID" value="74b91e49-754e-49ec-9e9c-b057b62528e3"  />
          <Keyword name="EXPERIMENT NAME" value="Cell cycle-202008-70_001"  />
          <Keyword name="$SRC" value="Specimen_002"  />
          <Keyword name="TUBE NAME" value="28-6"  />
          <Keyword name="CREATOR" value="BD FACSDiva Software Version 8.0.1.1"  />
          <Keyword name="$NEXTDATA" value="0"  />
          <Keyword name="$DATATYPE" value="I"  />
          <Keyword name="$BYTEORD" value="4,3,2,1"  />
          <Keyword name="$MODE" value="L"  />
          <Keyword name="$PAR" value="10"  />
          <Keyword name="$TOT" value="10768              "  />
          <Keyword name="$SYS" value="Windows 7 6.1"  />
          <Keyword name="$FIL" value="Specimen_002_28-6_183.fcs"  />
          <Keyword name="FJ_FCS_VERSION" value="2"  />
          <Keyword name="$P10G" value="0.4"  />
        </Keywords >
        <SampleNode name="Specimen_002_28-6_183.fcs" annotation="" owningGroup="" expanded="1" sortPriority="10" count="10768" sampleID="6"  >
          <Graph backColor="#FFFFFF" foreColor="#000000" smoothing="0" addEventParam="0" type="Pseudocolor" fast="1" histogramSmoothingCount="0" showOutliers="0" tint="None" showAxes="" drawLargeDots="0" lineWeight="Hairline" scientificNotation="1" smoothingHighResolution="1" contourHighResolution="1" showGates="1" showFreqOnPlots="1" showGateNameOnPlots="1" showMedians="0" showUncomped="0" showGrid="0" lastYAxisName="" rowCount="10768"  >
            <Axis dimension="x" name="FSC-A" label="" display="" min="0.0" max="0.0"  />
            <Axis dimension="y" name="SSC-A" label="" display="" auto="Auto"  />
            <TextTraits font="SansSerif" size="12" name="Labels" style="plain" color="#000000" background="#FFFFFF" just="left"  />
            <TextTraits font="SansSerif" size="12" name="Graph" style="plain" color="#000000" background="#FFFFFF" just="left"  />
            <TextTraits font="SansSerif" size="12" name="Numbers" style="plain" color="#000000" background="#FFFFFF" just="left"  />
          </Graph >
          <Subpopulations  >
            <Population name="FSC-A, SSC-A subset" annotation="" owningGroup="All Samples" expanded="0" sortPriority="10" count="9819"  >
              <Graph backColor="#FFFFFF" foreColor="#000000" smoothing="0" addEventParam="0" type="Pseudocolor" fast="1" histogramSmoothingCount="0" showOutliers="0" tint="Tinted" showAxes="" drawLargeDots="0" lineWeight="Hairline" scientificNotation="1" smoothingHighResolution="1" contourHighResolution="1" showGates="1" showFreqOnPlots="1" showGateNameOnPlots="1" showMedians="0" showUncomped="0" showGrid="0" lastYAxisName="" rowCount="10768"  >
                <Axis dimension="x" name="PI-A" label="" display="" min="0.0" max="0.0"  />
                <Axis dimension="y" name="PI-W" label="" display="" auto="Auto"  />
                <TextTraits font="SansSerif" size="12" name="Labels" style="plain" color="#000000" background="#FFFFFF" just="left"  />
                <TextTraits font="SansSerif" size="12" name="Graph" style="plain" color="#000000" background="#FFFFFF" just="left"  />
                <TextTraits font="SansSerif" size="12" name="Numbers" style="plain" color="#000000" background="#FFFFFF" just="left"  />
              </Graph >
              <Gate gating:id="ID7982988"  >
                <gating:EllipsoidGate gating:distance="180.74439058947357" eventsInside="1" annoOffsetX="0" annoOffsetY="0" tint="#000000" isTinted="0" lineWeight="Hairline" isFJGate="1"  >
                <gating:dimension  >
                <data-type:parameter data-type:name="FSC-A"  />
                </gating:dimension >
                <gating:dimension  >
                <data-type:parameter data-type:name="SSC-A"  />
                </gating:dimension >
                <gating:foci  >
                <gating:vertex  >
                <gating:coordinate data-type:value="44.38368239004552"  />
                <gating:coordinate data-type:value="25.240490500698"  />
                </gating:vertex >
                <gating:vertex  >
                <gating:coordinate data-type:value="127.61631760995448"  />
                <gating:coordinate data-type:value="158.759509499302"  />
                </gating:vertex >
                </gating:foci >
                <gating:edge  >
                <gating:vertex  >
                <gating:coordinate data-type:value="38.0"  />
                <gating:coordinate data-type:value="15.0"  />
                </gating:vertex >
                <gating:vertex  >
                <gating:coordinate data-type:value="134.0"  />
                <gating:coordinate data-type:value="169.0"  />
                </gating:vertex >
                <gating:vertex  >
                <gating:coordinate data-type:value="124.0"  />
                <gating:coordinate data-type:value="68.0"  />
                </gating:vertex >
                <gating:vertex  >
                <gating:coordinate data-type:value="48.0"  />
                <gating:coordinate data-type:value="117.0"  />
                </gating:vertex >
                </gating:edge >
                </gating:EllipsoidGate >
              </Gate >
              <Subpopulations  >
                <Population name="PI-A, PI-W subset" annotation="" owningGroup="All Samples" expanded="0" sortPriority="10" count="9491"  >
                <Graph backColor="#FFFFFF" foreColor="#000000" smoothing="1" addEventParam="0" type="Histogram" fast="1" histogramSmoothingCount="0" showOutliers="0" tint="Tinted" showAxes="" drawLargeDots="0" lineWeight="Hairline" scientificNotation="1" smoothingHighResolution="1" contourHighResolution="1" showGates="1" showFreqOnPlots="1" showGateNameOnPlots="1" showMedians="0" showUncomped="0" showGrid="0" lastYAxisName="" rowCount="10768"  >
                <Axis dimension="x" name="PI-A" label="" display="" min="0.0" max="0.0"  />
                <Axis dimension="y" name="Histogram" label="" display="" auto="Auto"  />
                <TextTraits font="SansSerif" size="12" name="Labels" style="plain" color="#000000" background="#FFFFFF" just="left"  />
                <TextTraits font="SansSerif" size="12" name="Graph" style="plain" color="#000000" background="#FFFFFF" just="left"  />
                <TextTraits font="SansSerif" size="12" name="Numbers" style="plain" color="#000000" background="#FFFFFF" just="left"  />
                </Graph >
                <Gate gating:id="ID16103444" gating:parent_id="ID7982988"  >
                <gating:PolygonGate eventsInside="1" annoOffsetX="0" annoOffsetY="0" tint="#000000" isTinted="0" lineWeight="Hairline" isFJGate="1" isQuad="0"  >
                <gating:dimension  >
                <data-type:parameter data-type:name="PI-A"  />
                </gating:dimension >
                <gating:dimension  >
                <data-type:parameter data-type:name="PI-W"  />
                </gating:dimension >
                <gating:vertex  >
                <gating:coordinate data-type:value="172.0"  />
                <gating:coordinate data-type:value="459.59055118110234"  />
                </gating:vertex >
                <gating:vertex  >
                <gating:coordinate data-type:value="220.0"  />
                <gating:coordinate data-type:value="395.0866141732283"  />
                </gating:vertex >
                <gating:vertex  >
                <gating:coordinate data-type:value="316.0"  />
                <gating:coordinate data-type:value="479.748031496063"  />
                </gating:vertex >
                <gating:vertex  >
                <gating:coordinate data-type:value="420.0"  />
                <gating:coordinate data-type:value="487.81102362204723"  />
                </gating:vertex >
                <gating:vertex  >
                <gating:coordinate data-type:value="520.0"  />
                <gating:coordinate data-type:value="512.0"  />
                </gating:vertex >
                <gating:vertex  >
                <gating:coordinate data-type:value="568.0"  />
                <gating:coordinate data-type:value="604.7244094488188"  />
                </gating:vertex >
                <gating:vertex  >
                <gating:coordinate data-type:value="516.0"  />
                <gating:coordinate data-type:value="661.1653543307086"  />
                </gating:vertex >
                <gating:vertex  >
                <gating:coordinate data-type:value="412.0"  />
                <gating:coordinate data-type:value="604.7244094488188"  />
                </gating:vertex >
                <gating:vertex  >
                <gating:coordinate data-type:value="304.0"  />
                <gating:coordinate data-type:value="580.5354330708661"  />
                </gating:vertex >
                <gating:vertex  >
                <gating:coordinate data-type:value="188.0"  />
                <gating:coordinate data-type:value="540.2204724409448"  />
                </gating:vertex >
                </gating:PolygonGate >
                </Gate >
                <Subpopulations  >
                <CCNode name="Cell Cycle" annotation="" owningGroup="All Samples" expanded="0" sortPriority="25" model="Watson" syncPeak="0" doublets="0" debris="0" splitSphase="0" overlayStat="0" statistic="" statAxis="" drawSum="1" drawComponents="1" drawFill="1" statisticTextX="446" statisticTextY="0" color0="#00B200" color1="#00FFFF" color2="#B2B200" color3="#FF00FF" color4="#FF0000"  >
                <Graph backColor="#FFFFFF" foreColor="#000000" smoothing="1" addEventParam="0" type="Histogram" fast="1" histogramSmoothingCount="0" showOutliers="0" tint="Tinted" showAxes="tnlTNL" drawLargeDots="0" lineWeight="Hairline" scientificNotation="1" smoothingHighResolution="1" contourHighResolution="1" showGates="0" showFreqOnPlots="1" showGateNameOnPlots="1" showMedians="0" showUncomped="0" showGrid="0" lastYAxisName="" rowCount="10768"  >
                <Axis dimension="x" name="PI-A" label="PI-A" display="" min="0.0" max="0.0"  />
                <Axis dimension="y" name="" label="" display="" auto="Auto"  />
                <TextTraits font="SansSerif" size="12" name="Labels" style="plain" color="#000000" background="#FFFFFF" just="left"  />
                <TextTraits font="SansSerif" size="12" name="Graph" style="plain" color="#000000" background="#FFFFFF" just="left"  />
                <TextTraits font="SansSerif" size="12" name="Numbers" style="plain" color="#000000" background="#FFFFFF" just="left"  />
                </Graph >
                <PhaseGates  />
                </CCNode >
                </Subpopulations >
                </Population >
              </Subpopulations >
            </Population >
          </Subpopulations >
        </SampleNode >
      </Sample >
      <Sample  >
        <DataSet uri="D:\liushijieguo\Cell cycle-202008-70_001\Specimen_002_28-12-2_188.fcs" sampleID="3" baseChannel="3.0" extraNegs="0.0" posDecades="4.5"  />
        <Keywords  >
          <Keyword name="CST REGULATORY STATUS" value="RUO Performance Check"  />
          <Keyword name="CST PERFORMANCE EXPIRED" value="2019-03-21T15:30:45+08:00"  />
          <Keyword name="CST BEADS EXPIRED" value="False"  />
          <Keyword name="CST BASELINE DATE" value="2018-08-28T11:41:58+08:00"  />
          <Keyword name="CST SETUP DATE" value="2019-03-20T15:30:45+08:00"  />
          <Keyword name="CYTOMETER CONFIG CREATE DATE" value="2018-08-28T11:11:03+08:00"  />
          <Keyword name="CYTOMETER CONFIG NAME" value="Copy (2) of 4-Blue 3-Red 5-Violet (BD Default)"  />
          <Keyword name="CST BEADS LOT ID" value="80605"  />
          <Keyword name="CST SETUP STATUS" value="SUCCESS"  />
          <Keyword name="$P10E" value="0,0"  />
          <Keyword name="$P10B" value="16"  />
          <Keyword name="$P10R" value="64"  />
          <Keyword name="$P10N" value="Time"  />
          <Keyword name="$P9V" value="315"  />
          <Keyword name="$P9E" value="0,0"  />
          <Keyword name="$P9B" value="16"  />
          <Keyword name="$P9R" value="1024"  />
          <Keyword name="$P9N" value="PI-W"  />
          <Keyword name="$P8V" value="315"  />
          <Keyword name="$P8E" value="0,0"  />
          <Keyword name="$P8B" value="16"  />
          <Keyword name="$P8R" value="1024"  />
          <Keyword name="$P8N" value="PI-H"  />
          <Keyword name="$P7V" value="315"  />
          <Keyword name="$P7E" value="0,0"  />
          <Keyword name="$P7B" value="16"  />
          <Keyword name="$P7R" value="1024"  />
          <Keyword name="$P7N" value="PI-A"  />
          <Keyword name="$P6V" value="220"  />
          <Keyword name="$P6E" value="0,0"  />
          <Keyword name="$P6B" value="16"  />
          <Keyword name="$P6R" value="1024"  />
          <Keyword name="$P6N" value="SSC-W"  />
          <Keyword name="$P5V" value="220"  />
          <Keyword name="$P5E" value="0,0"  />
          <Keyword name="$P5B" value="16"  />
          <Keyword name="$P5R" value="1024"  />
          <Keyword name="$P5N" value="SSC-H"  />
          <Keyword name="$P4V" value="220"  />
          <Keyword name="$P4E" value="0,0"  />
          <Keyword name="$P4B" value="16"  />
          <Keyword name="$P4R" value="1024"  />
          <Keyword name="$P4N" value="SSC-A"  />
          <Keyword name="$P3V" value="310"  />
          <Keyword name="$P3E" value="0,0"  />
          <Keyword name="$P3B" value="16"  />
          <Keyword name="$P3R" value="1024"  />
          <Keyword name="$P3N" value="FSC-W"  />
          <Keyword name="$P2V" value="310"  />
          <Keyword name="$P2E" value="0,0"  />
          <Keyword name="$P2B" value="16"  />
          <Keyword name="$P2R" value="1024"  />
          <Keyword name="$P2N" value="FSC-H"  />
          <Keyword name="$P1V" value="310"  />
          <Keyword name="$P1E" value="0,0"  />
          <Keyword name="$P1B" value="16"  />
          <Keyword name="$P1R" value="1024"  />
          <Keyword name="$P1N" value="FSC-A"  />
          <Keyword name="TIMETICKS" value="2560"  />
          <Keyword name="LASER3ASF" value="0.77"  />
          <Keyword name="LASER3DELAY" value="60.04"  />
          <Keyword name="LASER3NAME" value="Red"  />
          <Keyword name="LASER2ASF" value="0.77"  />
          <Keyword name="LASER2DELAY" value="0.00"  />
          <Keyword name="LASER2NAME" value="Blue"  />
          <Keyword name="LASER1ASF" value="1.05"  />
          <Keyword name="LASER1DELAY" value="30.42"  />
          <Keyword name="LASER1NAME" value="Violet"  />
          <Keyword name="$INST" value=" "  />
          <Keyword name="FSC ASF" value="0.60"  />
          <Keyword name="$OP" value="Administrator"  />
          <Keyword name="EXPORT TIME" value="16-JAN-2021-18:41:51"  />
          <Keyword name="EXPORT USER NAME" value="Administrator"  />
          <Keyword name="WINDOW EXTENSION" value="10.00"  />
          <Keyword name="CYTNUM" value="R66034400287"  />
          <Keyword name="SETTINGS" value="Cytometer"  />
          <Keyword name="$CYT" value="FACSCelesta"  />
          <Keyword name="$ETIM" value="18:34:56"  />
          <Keyword name="$BTIM" value="18:32:42"  />
          <Keyword name="$DATE" value="16-JAN-2021"  />
          <Keyword name="GUID" value="36f6aeeb-c894-434a-9268-f2ca33c28dc5"  />
          <Keyword name="EXPERIMENT NAME" value="Cell cycle-202008-70_001"  />
          <Keyword name="$SRC" value="Specimen_002"  />
          <Keyword name="TUBE NAME" value="28-12-2"  />
          <Keyword name="CREATOR" value="BD FACSDiva Software Version 8.0.1.1"  />
          <Keyword name="$NEXTDATA" value="0"  />
          <Keyword name="$DATATYPE" value="I"  />
          <Keyword name="$BYTEORD" value="4,3,2,1"  />
          <Keyword name="$MODE" value="L"  />
          <Keyword name="$PAR" value="10"  />
          <Keyword name="$TOT" value="11321              "  />
          <Keyword name="$SYS" value="Windows 7 6.1"  />
          <Keyword name="$FIL" value="Specimen_002_28-12-2_188.fcs"  />
          <Keyword name="FJ_FCS_VERSION" value="2"  />
          <Keyword name="$P10G" value="0.4"  />
        </Keywords >
        <SampleNode name="Specimen_002_28-12-2_188.fcs" annotation="" owningGroup="" expanded="1" sortPriority="10" count="11321" sampleID="3"  >
          <Graph backColor="#FFFFFF" foreColor="#000000" smoothing="0" addEventParam="0" type="Pseudocolor" fast="1" histogramSmoothingCount="0" showOutliers="0" tint="None" showAxes="" drawLargeDots="0" lineWeight="Hairline" scientificNotation="1" smoothingHighResolution="1" contourHighResolution="1" showGates="1" showFreqOnPlots="1" showGateNameOnPlots="1" showMedians="0" showUncomped="0" showGrid="0" lastYAxisName="" rowCount="11321"  >
            <Axis dimension="x" name="FSC-A" label="" display="" min="0.0" max="0.0"  />
            <Axis dimension="y" name="SSC-A" label="" display="" auto="Auto"  />
            <TextTraits font="SansSerif" size="12" name="Labels" style="plain" color="#000000" background="#FFFFFF" just="left"  />
            <TextTraits font="SansSerif" size="12" name="Graph" style="plain" color="#000000" background="#FFFFFF" just="left"  />
            <TextTraits font="SansSerif" size="12" name="Numbers" style="plain" color="#000000" background="#FFFFFF" just="left"  />
          </Graph >
          <Subpopulations  >
            <Population name="FSC-A, SSC-A subset" annotation="" owningGroup="All Samples" expanded="0" sortPriority="10" count="9613"  >
              <Graph backColor="#FFFFFF" foreColor="#000000" smoothing="0" addEventParam="0" type="Pseudocolor" fast="1" histogramSmoothingCount="0" showOutliers="0" tint="Tinted" showAxes="" drawLargeDots="0" lineWeight="Hairline" scientificNotation="1" smoothingHighResolution="1" contourHighResolution="1" showGates="1" showFreqOnPlots="1" showGateNameOnPlots="1" showMedians="0" showUncomped="0" showGrid="0" lastYAxisName="" rowCount="11321"  >
                <Axis dimension="x" name="PI-A" label="" display="" min="0.0" max="0.0"  />
                <Axis dimension="y" name="PI-W" label="" display="" auto="Auto"  />
                <TextTraits font="SansSerif" size="12" name="Labels" style="plain" color="#000000" background="#FFFFFF" just="left"  />
                <TextTraits font="SansSerif" size="12" name="Graph" style="plain" color="#000000" background="#FFFFFF" just="left"  />
                <TextTraits font="SansSerif" size="12" name="Numbers" style="plain" color="#000000" background="#FFFFFF" just="left"  />
              </Graph >
              <Gate gating:id="ID359925"  >
                <gating:EllipsoidGate gating:distance="180.74439058947357" eventsInside="1" annoOffsetX="0" annoOffsetY="0" tint="#000000" isTinted="0" lineWeight="Hairline" isFJGate="1"  >
                <gating:dimension  >
                <data-type:parameter data-type:name="FSC-A"  />
                </gating:dimension >
                <gating:dimension  >
                <data-type:parameter data-type:name="SSC-A"  />
                </gating:dimension >
                <gating:foci  >
                <gating:vertex  >
                <gating:coordinate data-type:value="44.38368239004552"  />
                <gating:coordinate data-type:value="25.240490500698"  />
                </gating:vertex >
                <gating:vertex  >
                <gating:coordinate data-type:value="127.61631760995448"  />
                <gating:coordinate data-type:value="158.759509499302"  />
                </gating:vertex >
                </gating:foci >
                <gating:edge  >
                <gating:vertex  >
                <gating:coordinate data-type:value="38.0"  />
                <gating:coordinate data-type:value="15.0"  />
                </gating:vertex >
                <gating:vertex  >
                <gating:coordinate data-type:value="134.0"  />
                <gating:coordinate data-type:value="169.0"  />
                </gating:vertex >
                <gating:vertex  >
                <gating:coordinate data-type:value="124.0"  />
                <gating:coordinate data-type:value="68.0"  />
                </gating:vertex >
                <gating:vertex  >
                <gating:coordinate data-type:value="48.0"  />
                <gating:coordinate data-type:value="117.0"  />
                </gating:vertex >
                </gating:edge >
                </gating:EllipsoidGate >
              </Gate >
              <Subpopulations  >
                <Population name="PI-A, PI-W subset" annotation="" owningGroup="All Samples" expanded="0" sortPriority="10" count="8755"  >
                <Graph backColor="#FFFFFF" foreColor="#000000" smoothing="1" addEventParam="0" type="Histogram" fast="1" histogramSmoothingCount="0" showOutliers="0" tint="Tinted" showAxes="" drawLargeDots="0" lineWeight="Hairline" scientificNotation="1" smoothingHighResolution="1" contourHighResolution="1" showGates="1" showFreqOnPlots="1" showGateNameOnPlots="1" showMedians="0" showUncomped="0" showGrid="0" lastYAxisName="" rowCount="11321"  >
                <Axis dimension="x" name="PI-A" label="" display="" min="0.0" max="0.0"  />
                <Axis dimension="y" name="Histogram" label="" display="" auto="Auto"  />
                <TextTraits font="SansSerif" size="12" name="Labels" style="plain" color="#000000" background="#FFFFFF" just="left"  />
                <TextTraits font="SansSerif" size="12" name="Graph" style="plain" color="#000000" background="#FFFFFF" just="left"  />
                <TextTraits font="SansSerif" size="12" name="Numbers" style="plain" color="#000000" background="#FFFFFF" just="left"  />
                </Graph >
                <Gate gating:id="ID33030647" gating:parent_id="ID359925"  >
                <gating:PolygonGate eventsInside="1" annoOffsetX="0" annoOffsetY="0" tint="#000000" isTinted="0" lineWeight="Hairline" isFJGate="1" isQuad="0"  >
                <gating:dimension  >
                <data-type:parameter data-type:name="PI-A"  />
                </gating:dimension >
                <gating:dimension  >
                <data-type:parameter data-type:name="PI-W"  />
                </gating:dimension >
                <gating:vertex  >
                <gating:coordinate data-type:value="172.0"  />
                <gating:coordinate data-type:value="459.59055118110234"  />
                </gating:vertex >
                <gating:vertex  >
                <gating:coordinate data-type:value="220.0"  />
                <gating:coordinate data-type:value="395.0866141732283"  />
                </gating:vertex >
                <gating:vertex  >
                <gating:coordinate data-type:value="316.0"  />
                <gating:coordinate data-type:value="479.748031496063"  />
                </gating:vertex >
                <gating:vertex  >
                <gating:coordinate data-type:value="420.0"  />
                <gating:coordinate data-type:value="487.81102362204723"  />
                </gating:vertex >
                <gating:vertex  >
                <gating:coordinate data-type:value="520.0"  />
                <gating:coordinate data-type:value="512.0"  />
                </gating:vertex >
                <gating:vertex  >
                <gating:coordinate data-type:value="568.0"  />
                <gating:coordinate data-type:value="604.7244094488188"  />
                </gating:vertex >
                <gating:vertex  >
                <gating:coordinate data-type:value="516.0"  />
                <gating:coordinate data-type:value="661.1653543307086"  />
                </gating:vertex >
                <gating:vertex  >
                <gating:coordinate data-type:value="412.0"  />
                <gating:coordinate data-type:value="604.7244094488188"  />
                </gating:vertex >
                <gating:vertex  >
                <gating:coordinate data-type:value="304.0"  />
                <gating:coordinate data-type:value="580.5354330708661"  />
                </gating:vertex >
                <gating:vertex  >
                <gating:coordinate data-type:value="188.0"  />
                <gating:coordinate data-type:value="540.2204724409448"  />
                </gating:vertex >
                </gating:PolygonGate >
                </Gate >
                <Subpopulations  >
                <CCNode name="Cell Cycle" annotation="" owningGroup="All Samples" expanded="0" sortPriority="25" model="Watson" syncPeak="0" doublets="0" debris="0" splitSphase="0" overlayStat="0" statistic="" statAxis="" drawSum="1" drawComponents="1" drawFill="1" statisticTextX="440" statisticTextY="0" color0="#00B200" color1="#00FFFF" color2="#B2B200" color3="#FF00FF" color4="#FF0000"  >
                <Graph backColor="#FFFFFF" foreColor="#000000" smoothing="1" addEventParam="0" type="Histogram" fast="1" histogramSmoothingCount="0" showOutliers="0" tint="Tinted" showAxes="tnlTNL" drawLargeDots="0" lineWeight="Hairline" scientificNotation="1" smoothingHighResolution="1" contourHighResolution="1" showGates="0" showFreqOnPlots="1" showGateNameOnPlots="1" showMedians="0" showUncomped="0" showGrid="0" lastYAxisName="" rowCount="11321"  >
                <Axis dimension="x" name="PI-A" label="PI-A" display="" min="0.0" max="0.0"  />
                <Axis dimension="y" name="" label="" display="" auto="Auto"  />
                <TextTraits font="SansSerif" size="12" name="Labels" style="plain" color="#000000" background="#FFFFFF" just="left"  />
                <TextTraits font="SansSerif" size="12" name="Graph" style="plain" color="#000000" background="#FFFFFF" just="left"  />
                <TextTraits font="SansSerif" size="12" name="Numbers" style="plain" color="#000000" background="#FFFFFF" just="left"  />
                </Graph >
                <PhaseGates  />
                </CCNode >
                </Subpopulations >
                </Population >
              </Subpopulations >
            </Population >
          </Subpopulations >
        </SampleNode >
      </Sample >
      <Sample  >
        <DataSet uri="D:\liushijieguo\Cell cycle-202008-70_001\Specimen_002_28-12_184.fcs" sampleID="4" baseChannel="3.0" extraNegs="0.0" posDecades="4.5"  />
        <Keywords  >
          <Keyword name="CST REGULATORY STATUS" value="RUO Performance Check"  />
          <Keyword name="CST PERFORMANCE EXPIRED" value="2019-03-21T15:30:45+08:00"  />
          <Keyword name="CST BEADS EXPIRED" value="False"  />
          <Keyword name="CST BASELINE DATE" value="2018-08-28T11:41:58+08:00"  />
          <Keyword name="CST SETUP DATE" value="2019-03-20T15:30:45+08:00"  />
          <Keyword name="CYTOMETER CONFIG CREATE DATE" value="2018-08-28T11:11:03+08:00"  />
          <Keyword name="CYTOMETER CONFIG NAME" value="Copy (2) of 4-Blue 3-Red 5-Violet (BD Default)"  />
          <Keyword name="CST BEADS LOT ID" value="80605"  />
          <Keyword name="CST SETUP STATUS" value="SUCCESS"  />
          <Keyword name="$P10E" value="0,0"  />
          <Keyword name="$P10B" value="16"  />
          <Keyword name="$P10R" value="256"  />
          <Keyword name="$P10N" value="Time"  />
          <Keyword name="$P9V" value="310"  />
          <Keyword name="$P9E" value="0,0"  />
          <Keyword name="$P9B" value="16"  />
          <Keyword name="$P9R" value="1024"  />
          <Keyword name="$P9N" value="PI-W"  />
          <Keyword name="$P8V" value="310"  />
          <Keyword name="$P8E" value="0,0"  />
          <Keyword name="$P8B" value="16"  />
          <Keyword name="$P8R" value="1024"  />
          <Keyword name="$P8N" value="PI-H"  />
          <Keyword name="$P7V" value="310"  />
          <Keyword name="$P7E" value="0,0"  />
          <Keyword name="$P7B" value="16"  />
          <Keyword name="$P7R" value="1024"  />
          <Keyword name="$P7N" value="PI-A"  />
          <Keyword name="$P6V" value="220"  />
          <Keyword name="$P6E" value="0,0"  />
          <Keyword name="$P6B" value="16"  />
          <Keyword name="$P6R" value="1024"  />
          <Keyword name="$P6N" value="SSC-W"  />
          <Keyword name="$P5V" value="220"  />
          <Keyword name="$P5E" value="0,0"  />
          <Keyword name="$P5B" value="16"  />
          <Keyword name="$P5R" value="1024"  />
          <Keyword name="$P5N" value="SSC-H"  />
          <Keyword name="$P4V" value="220"  />
          <Keyword name="$P4E" value="0,0"  />
          <Keyword name="$P4B" value="16"  />
          <Keyword name="$P4R" value="1024"  />
          <Keyword name="$P4N" value="SSC-A"  />
          <Keyword name="$P3V" value="310"  />
          <Keyword name="$P3E" value="0,0"  />
          <Keyword name="$P3B" value="16"  />
          <Keyword name="$P3R" value="1024"  />
          <Keyword name="$P3N" value="FSC-W"  />
          <Keyword name="$P2V" value="310"  />
          <Keyword name="$P2E" value="0,0"  />
          <Keyword name="$P2B" value="16"  />
          <Keyword name="$P2R" value="1024"  />
          <Keyword name="$P2N" value="FSC-H"  />
          <Keyword name="$P1V" value="310"  />
          <Keyword name="$P1E" value="0,0"  />
          <Keyword name="$P1B" value="16"  />
          <Keyword name="$P1R" value="1024"  />
          <Keyword name="$P1N" value="FSC-A"  />
          <Keyword name="TIMETICKS" value="2560"  />
          <Keyword name="LASER3ASF" value="0.77"  />
          <Keyword name="LASER3DELAY" value="60.04"  />
          <Keyword name="LASER3NAME" value="Red"  />
          <Keyword name="LASER2ASF" value="0.77"  />
          <Keyword name="LASER2DELAY" value="0.00"  />
          <Keyword name="LASER2NAME" value="Blue"  />
          <Keyword name="LASER1ASF" value="1.05"  />
          <Keyword name="LASER1DELAY" value="30.42"  />
          <Keyword name="LASER1NAME" value="Violet"  />
          <Keyword name="$INST" value=" "  />
          <Keyword name="FSC ASF" value="0.60"  />
          <Keyword name="$OP" value="Administrator"  />
          <Keyword name="EXPORT TIME" value="16-JAN-2021-18:41:49"  />
          <Keyword name="EXPORT USER NAME" value="Administrator"  />
          <Keyword name="WINDOW EXTENSION" value="10.00"  />
          <Keyword name="CYTNUM" value="R66034400287"  />
          <Keyword name="SETTINGS" value="Cytometer"  />
          <Keyword name="$CYT" value="FACSCelesta"  />
          <Keyword name="$ETIM" value="18:22:30"  />
          <Keyword name="$BTIM" value="18:15:17"  />
          <Keyword name="$DATE" value="16-JAN-2021"  />
          <Keyword name="GUID" value="dcd4a43a-1f20-4518-99bf-ff3cdc5ecfa9"  />
          <Keyword name="EXPERIMENT NAME" value="Cell cycle-202008-70_001"  />
          <Keyword name="$SRC" value="Specimen_002"  />
          <Keyword name="TUBE NAME" value="28-12"  />
          <Keyword name="CREATOR" value="BD FACSDiva Software Version 8.0.1.1"  />
          <Keyword name="$NEXTDATA" value="0"  />
          <Keyword name="$DATATYPE" value="I"  />
          <Keyword name="$BYTEORD" value="4,3,2,1"  />
          <Keyword name="$MODE" value="L"  />
          <Keyword name="$PAR" value="10"  />
          <Keyword name="$TOT" value="11278              "  />
          <Keyword name="$SYS" value="Windows 7 6.1"  />
          <Keyword name="$FIL" value="Specimen_002_28-12_184.fcs"  />
          <Keyword name="FJ_FCS_VERSION" value="2"  />
          <Keyword name="$P10G" value="0.4"  />
        </Keywords >
        <SampleNode name="Specimen_002_28-12_184.fcs" annotation="" owningGroup="" expanded="1" sortPriority="10" count="11278" sampleID="4"  >
          <Graph backColor="#FFFFFF" foreColor="#000000" smoothing="0" addEventParam="0" type="Pseudocolor" fast="1" histogramSmoothingCount="0" showOutliers="0" tint="None" showAxes="" drawLargeDots="0" lineWeight="Hairline" scientificNotation="1" smoothingHighResolution="1" contourHighResolution="1" showGates="1" showFreqOnPlots="1" showGateNameOnPlots="1" showMedians="0" showUncomped="0" showGrid="0" lastYAxisName="" rowCount="11278"  >
            <Axis dimension="x" name="FSC-A" label="" display="" min="0.0" max="0.0"  />
            <Axis dimension="y" name="SSC-A" label="" display="" auto="Auto"  />
            <TextTraits font="SansSerif" size="12" name="Labels" style="plain" color="#000000" background="#FFFFFF" just="left"  />
            <TextTraits font="SansSerif" size="12" name="Graph" style="plain" color="#000000" background="#FFFFFF" just="left"  />
            <TextTraits font="SansSerif" size="12" name="Numbers" style="plain" color="#000000" background="#FFFFFF" just="left"  />
          </Graph >
          <Subpopulations  >
            <Population name="FSC-A, SSC-A subset" annotation="" owningGroup="All Samples" expanded="0" sortPriority="10" count="9633"  >
              <Graph backColor="#FFFFFF" foreColor="#000000" smoothing="0" addEventParam="0" type="Pseudocolor" fast="1" histogramSmoothingCount="0" showOutliers="0" tint="Tinted" showAxes="" drawLargeDots="0" lineWeight="Hairline" scientificNotation="1" smoothingHighResolution="1" contourHighResolution="1" showGates="1" showFreqOnPlots="1" showGateNameOnPlots="1" showMedians="0" showUncomped="0" showGrid="0" lastYAxisName="" rowCount="11278"  >
                <Axis dimension="x" name="PI-A" label="" display="" min="0.0" max="0.0"  />
                <Axis dimension="y" name="PI-W" label="" display="" auto="Auto"  />
                <TextTraits font="SansSerif" size="12" name="Labels" style="plain" color="#000000" background="#FFFFFF" just="left"  />
                <TextTraits font="SansSerif" size="12" name="Graph" style="plain" color="#000000" background="#FFFFFF" just="left"  />
                <TextTraits font="SansSerif" size="12" name="Numbers" style="plain" color="#000000" background="#FFFFFF" just="left"  />
              </Graph >
              <Gate gating:id="ID9473797"  >
                <gating:EllipsoidGate gating:distance="180.74439058947357" eventsInside="1" annoOffsetX="0" annoOffsetY="0" tint="#000000" isTinted="0" lineWeight="Hairline" isFJGate="1"  >
                <gating:dimension  >
                <data-type:parameter data-type:name="FSC-A"  />
                </gating:dimension >
                <gating:dimension  >
                <data-type:parameter data-type:name="SSC-A"  />
                </gating:dimension >
                <gating:foci  >
                <gating:vertex  >
                <gating:coordinate data-type:value="44.38368239004552"  />
                <gating:coordinate data-type:value="25.240490500698"  />
                </gating:vertex >
                <gating:vertex  >
                <gating:coordinate data-type:value="127.61631760995448"  />
                <gating:coordinate data-type:value="158.759509499302"  />
                </gating:vertex >
                </gating:foci >
                <gating:edge  >
                <gating:vertex  >
                <gating:coordinate data-type:value="38.0"  />
                <gating:coordinate data-type:value="15.0"  />
                </gating:vertex >
                <gating:vertex  >
                <gating:coordinate data-type:value="134.0"  />
                <gating:coordinate data-type:value="169.0"  />
                </gating:vertex >
                <gating:vertex  >
                <gating:coordinate data-type:value="124.0"  />
                <gating:coordinate data-type:value="68.0"  />
                </gating:vertex >
                <gating:vertex  >
                <gating:coordinate data-type:value="48.0"  />
                <gating:coordinate data-type:value="117.0"  />
                </gating:vertex >
                </gating:edge >
                </gating:EllipsoidGate >
              </Gate >
              <Subpopulations  >
                <Population name="PI-A, PI-W subset" annotation="" owningGroup="All Samples" expanded="0" sortPriority="10" count="9269"  >
                <Graph backColor="#FFFFFF" foreColor="#000000" smoothing="1" addEventParam="0" type="Histogram" fast="1" histogramSmoothingCount="0" showOutliers="0" tint="Tinted" showAxes="" drawLargeDots="0" lineWeight="Hairline" scientificNotation="1" smoothingHighResolution="1" contourHighResolution="1" showGates="1" showFreqOnPlots="1" showGateNameOnPlots="1" showMedians="0" showUncomped="0" showGrid="0" lastYAxisName="" rowCount="11278"  >
                <Axis dimension="x" name="PI-A" label="" display="" min="0.0" max="0.0"  />
                <Axis dimension="y" name="Histogram" label="" display="" auto="Auto"  />
                <TextTraits font="SansSerif" size="12" name="Labels" style="plain" color="#000000" background="#FFFFFF" just="left"  />
                <TextTraits font="SansSerif" size="12" name="Graph" style="plain" color="#000000" background="#FFFFFF" just="left"  />
                <TextTraits font="SansSerif" size="12" name="Numbers" style="plain" color="#000000" background="#FFFFFF" just="left"  />
                </Graph >
                <Gate gating:id="ID18465431" gating:parent_id="ID9473797"  >
                <gating:PolygonGate eventsInside="1" annoOffsetX="0" annoOffsetY="0" tint="#000000" isTinted="0" lineWeight="Hairline" isFJGate="1" isQuad="0"  >
                <gating:dimension  >
                <data-type:parameter data-type:name="PI-A"  />
                </gating:dimension >
                <gating:dimension  >
                <data-type:parameter data-type:name="PI-W"  />
                </gating:dimension >
                <gating:vertex  >
                <gating:coordinate data-type:value="172.0"  />
                <gating:coordinate data-type:value="459.59055118110234"  />
                </gating:vertex >
                <gating:vertex  >
                <gating:coordinate data-type:value="220.0"  />
                <gating:coordinate data-type:value="395.0866141732283"  />
                </gating:vertex >
                <gating:vertex  >
                <gating:coordinate data-type:value="316.0"  />
                <gating:coordinate data-type:value="479.748031496063"  />
                </gating:vertex >
                <gating:vertex  >
                <gating:coordinate data-type:value="420.0"  />
                <gating:coordinate data-type:value="487.81102362204723"  />
                </gating:vertex >
                <gating:vertex  >
                <gating:coordinate data-type:value="520.0"  />
                <gating:coordinate data-type:value="512.0"  />
                </gating:vertex >
                <gating:vertex  >
                <gating:coordinate data-type:value="568.0"  />
                <gating:coordinate data-type:value="604.7244094488188"  />
                </gating:vertex >
                <gating:vertex  >
                <gating:coordinate data-type:value="516.0"  />
                <gating:coordinate data-type:value="661.1653543307086"  />
                </gating:vertex >
                <gating:vertex  >
                <gating:coordinate data-type:value="412.0"  />
                <gating:coordinate data-type:value="604.7244094488188"  />
                </gating:vertex >
                <gating:vertex  >
                <gating:coordinate data-type:value="304.0"  />
                <gating:coordinate data-type:value="580.5354330708661"  />
                </gating:vertex >
                <gating:vertex  >
                <gating:coordinate data-type:value="188.0"  />
                <gating:coordinate data-type:value="540.2204724409448"  />
                </gating:vertex >
                </gating:PolygonGate >
                </Gate >
                <Subpopulations  >
                <CCNode name="Cell Cycle" annotation="" owningGroup="All Samples" expanded="0" sortPriority="25" model="Watson" syncPeak="0" doublets="0" debris="0" splitSphase="0" overlayStat="0" statistic="" statAxis="" drawSum="1" drawComponents="1" drawFill="1" statisticTextX="449" statisticTextY="0" color0="#00B200" color1="#00FFFF" color2="#B2B200" color3="#FF00FF" color4="#FF0000"  >
                <Graph backColor="#FFFFFF" foreColor="#000000" smoothing="1" addEventParam="0" type="Histogram" fast="1" histogramSmoothingCount="0" showOutliers="0" tint="Tinted" showAxes="tnlTNL" drawLargeDots="0" lineWeight="Hairline" scientificNotation="1" smoothingHighResolution="1" contourHighResolution="1" showGates="0" showFreqOnPlots="1" showGateNameOnPlots="1" showMedians="0" showUncomped="0" showGrid="0" lastYAxisName="" rowCount="11278"  >
                <Axis dimension="x" name="PI-A" label="PI-A" display="" min="0.0" max="0.0"  />
                <Axis dimension="y" name="" label="" display="" auto="Auto"  />
                <TextTraits font="SansSerif" size="12" name="Labels" style="plain" color="#000000" background="#FFFFFF" just="left"  />
                <TextTraits font="SansSerif" size="12" name="Graph" style="plain" color="#000000" background="#FFFFFF" just="left"  />
                <TextTraits font="SansSerif" size="12" name="Numbers" style="plain" color="#000000" background="#FFFFFF" just="left"  />
                </Graph >
                <PhaseGates  />
                </CCNode >
                </Subpopulations >
                </Population >
              </Subpopulations >
            </Population >
          </Subpopulations >
        </SampleNode >
      </Sample >
      <Sample  >
        <DataSet uri="D:\liushijieguo\Cell cycle-202008-70_001\Specimen_002_28-24_185.fcs" sampleID="2" baseChannel="3.0" extraNegs="0.0" posDecades="4.5"  />
        <Keywords  >
          <Keyword name="CST REGULATORY STATUS" value="RUO Performance Check"  />
          <Keyword name="CST PERFORMANCE EXPIRED" value="2019-03-21T15:30:45+08:00"  />
          <Keyword name="CST BEADS EXPIRED" value="False"  />
          <Keyword name="CST BASELINE DATE" value="2018-08-28T11:41:58+08:00"  />
          <Keyword name="CST SETUP DATE" value="2019-03-20T15:30:45+08:00"  />
          <Keyword name="CYTOMETER CONFIG CREATE DATE" value="2018-08-28T11:11:03+08:00"  />
          <Keyword name="CYTOMETER CONFIG NAME" value="Copy (2) of 4-Blue 3-Red 5-Violet (BD Default)"  />
          <Keyword name="CST BEADS LOT ID" value="80605"  />
          <Keyword name="CST SETUP STATUS" value="SUCCESS"  />
          <Keyword name="$P10E" value="0,0"  />
          <Keyword name="$P10B" value="16"  />
          <Keyword name="$P10R" value="128"  />
          <Keyword name="$P10N" value="Time"  />
          <Keyword name="$P9V" value="310"  />
          <Keyword name="$P9E" value="0,0"  />
          <Keyword name="$P9B" value="16"  />
          <Keyword name="$P9R" value="1024"  />
          <Keyword name="$P9N" value="PI-W"  />
          <Keyword name="$P8V" value="310"  />
          <Keyword name="$P8E" value="0,0"  />
          <Keyword name="$P8B" value="16"  />
          <Keyword name="$P8R" value="1024"  />
          <Keyword name="$P8N" value="PI-H"  />
          <Keyword name="$P7V" value="310"  />
          <Keyword name="$P7E" value="0,0"  />
          <Keyword name="$P7B" value="16"  />
          <Keyword name="$P7R" value="1024"  />
          <Keyword name="$P7N" value="PI-A"  />
          <Keyword name="$P6V" value="220"  />
          <Keyword name="$P6E" value="0,0"  />
          <Keyword name="$P6B" value="16"  />
          <Keyword name="$P6R" value="1024"  />
          <Keyword name="$P6N" value="SSC-W"  />
          <Keyword name="$P5V" value="220"  />
          <Keyword name="$P5E" value="0,0"  />
          <Keyword name="$P5B" value="16"  />
          <Keyword name="$P5R" value="1024"  />
          <Keyword name="$P5N" value="SSC-H"  />
          <Keyword name="$P4V" value="220"  />
          <Keyword name="$P4E" value="0,0"  />
          <Keyword name="$P4B" value="16"  />
          <Keyword name="$P4R" value="1024"  />
          <Keyword name="$P4N" value="SSC-A"  />
          <Keyword name="$P3V" value="310"  />
          <Keyword name="$P3E" value="0,0"  />
          <Keyword name="$P3B" value="16"  />
          <Keyword name="$P3R" value="1024"  />
          <Keyword name="$P3N" value="FSC-W"  />
          <Keyword name="$P2V" value="310"  />
          <Keyword name="$P2E" value="0,0"  />
          <Keyword name="$P2B" value="16"  />
          <Keyword name="$P2R" value="1024"  />
          <Keyword name="$P2N" value="FSC-H"  />
          <Keyword name="$P1V" value="310"  />
          <Keyword name="$P1E" value="0,0"  />
          <Keyword name="$P1B" value="16"  />
          <Keyword name="$P1R" value="1024"  />
          <Keyword name="$P1N" value="FSC-A"  />
          <Keyword name="TIMETICKS" value="2560"  />
          <Keyword name="LASER3ASF" value="0.77"  />
          <Keyword name="LASER3DELAY" value="60.04"  />
          <Keyword name="LASER3NAME" value="Red"  />
          <Keyword name="LASER2ASF" value="0.77"  />
          <Keyword name="LASER2DELAY" value="0.00"  />
          <Keyword name="LASER2NAME" value="Blue"  />
          <Keyword name="LASER1ASF" value="1.05"  />
          <Keyword name="LASER1DELAY" value="30.42"  />
          <Keyword name="LASER1NAME" value="Violet"  />
          <Keyword name="$INST" value=" "  />
          <Keyword name="FSC ASF" value="0.60"  />
          <Keyword name="$OP" value="Administrator"  />
          <Keyword name="EXPORT TIME" value="16-JAN-2021-18:41:49"  />
          <Keyword name="EXPORT USER NAME" value="Administrator"  />
          <Keyword name="WINDOW EXTENSION" value="10.00"  />
          <Keyword name="CYTNUM" value="R66034400287"  />
          <Keyword name="SETTINGS" value="Cytometer"  />
          <Keyword name="$CYT" value="FACSCelesta"  />
          <Keyword name="$ETIM" value="18:27:06"  />
          <Keyword name="$BTIM" value="18:23:07"  />
          <Keyword name="$DATE" value="16-JAN-2021"  />
          <Keyword name="GUID" value="21ec8cd5-d318-41bf-9910-11e2e628b818"  />
          <Keyword name="EXPERIMENT NAME" value="Cell cycle-202008-70_001"  />
          <Keyword name="$SRC" value="Specimen_002"  />
          <Keyword name="TUBE NAME" value="28-24"  />
          <Keyword name="CREATOR" value="BD FACSDiva Software Version 8.0.1.1"  />
          <Keyword name="$NEXTDATA" value="0"  />
          <Keyword name="$DATATYPE" value="I"  />
          <Keyword name="$BYTEORD" value="4,3,2,1"  />
          <Keyword name="$MODE" value="L"  />
          <Keyword name="$PAR" value="10"  />
          <Keyword name="$TOT" value="13503              "  />
          <Keyword name="$SYS" value="Windows 7 6.1"  />
          <Keyword name="$FIL" value="Specimen_002_28-24_185.fcs"  />
          <Keyword name="FJ_FCS_VERSION" value="2"  />
          <Keyword name="$P10G" value="0.4"  />
        </Keywords >
        <SampleNode name="Specimen_002_28-24_185.fcs" annotation="" owningGroup="" expanded="1" sortPriority="10" count="13503" sampleID="2"  >
          <Graph backColor="#FFFFFF" foreColor="#000000" smoothing="0" addEventParam="0" type="Pseudocolor" fast="1" histogramSmoothingCount="0" showOutliers="0" tint="None" showAxes="" drawLargeDots="0" lineWeight="Hairline" scientificNotation="1" smoothingHighResolution="1" contourHighResolution="1" showGates="1" showFreqOnPlots="1" showGateNameOnPlots="1" showMedians="0" showUncomped="0" showGrid="0" lastYAxisName="" rowCount="13503"  >
            <Axis dimension="x" name="FSC-A" label="" display="" min="0.0" max="0.0"  />
            <Axis dimension="y" name="SSC-A" label="" display="" auto="Auto"  />
            <TextTraits font="SansSerif" size="12" name="Labels" style="plain" color="#000000" background="#FFFFFF" just="left"  />
            <TextTraits font="SansSerif" size="12" name="Graph" style="plain" color="#000000" background="#FFFFFF" just="left"  />
            <TextTraits font="SansSerif" size="12" name="Numbers" style="plain" color="#000000" background="#FFFFFF" just="left"  />
          </Graph >
          <Subpopulations  >
            <Population name="FSC-A, SSC-A subset" annotation="" owningGroup="All Samples" expanded="0" sortPriority="10" count="9267"  >
              <Graph backColor="#FFFFFF" foreColor="#000000" smoothing="0" addEventParam="0" type="Pseudocolor" fast="1" histogramSmoothingCount="0" showOutliers="0" tint="Tinted" showAxes="" drawLargeDots="0" lineWeight="Hairline" scientificNotation="1" smoothingHighResolution="1" contourHighResolution="1" showGates="1" showFreqOnPlots="1" showGateNameOnPlots="1" showMedians="0" showUncomped="0" showGrid="0" lastYAxisName="" rowCount="13503"  >
                <Axis dimension="x" name="PI-A" label="" display="" min="0.0" max="0.0"  />
                <Axis dimension="y" name="PI-W" label="" display="" auto="Auto"  />
                <TextTraits font="SansSerif" size="12" name="Labels" style="plain" color="#000000" background="#FFFFFF" just="left"  />
                <TextTraits font="SansSerif" size="12" name="Graph" style="plain" color="#000000" background="#FFFFFF" just="left"  />
                <TextTraits font="SansSerif" size="12" name="Numbers" style="plain" color="#000000" background="#FFFFFF" just="left"  />
              </Graph >
              <Gate gating:id="ID10340594"  >
                <gating:EllipsoidGate gating:distance="180.74439058947357" eventsInside="1" annoOffsetX="0" annoOffsetY="0" tint="#000000" isTinted="0" lineWeight="Hairline" isFJGate="1"  >
                <gating:dimension  >
                <data-type:parameter data-type:name="FSC-A"  />
                </gating:dimension >
                <gating:dimension  >
                <data-type:parameter data-type:name="SSC-A"  />
                </gating:dimension >
                <gating:foci  >
                <gating:vertex  >
                <gating:coordinate data-type:value="44.38368239004552"  />
                <gating:coordinate data-type:value="25.240490500698"  />
                </gating:vertex >
                <gating:vertex  >
                <gating:coordinate data-type:value="127.61631760995448"  />
                <gating:coordinate data-type:value="158.759509499302"  />
                </gating:vertex >
                </gating:foci >
                <gating:edge  >
                <gating:vertex  >
                <gating:coordinate data-type:value="38.0"  />
                <gating:coordinate data-type:value="15.0"  />
                </gating:vertex >
                <gating:vertex  >
                <gating:coordinate data-type:value="134.0"  />
                <gating:coordinate data-type:value="169.0"  />
                </gating:vertex >
                <gating:vertex  >
                <gating:coordinate data-type:value="124.0"  />
                <gating:coordinate data-type:value="68.0"  />
                </gating:vertex >
                <gating:vertex  >
                <gating:coordinate data-type:value="48.0"  />
                <gating:coordinate data-type:value="117.0"  />
                </gating:vertex >
                </gating:edge >
                </gating:EllipsoidGate >
              </Gate >
              <Subpopulations  >
                <Population name="PI-A, PI-W subset" annotation="" owningGroup="All Samples" expanded="0" sortPriority="10" count="8128"  >
                <Graph backColor="#FFFFFF" foreColor="#000000" smoothing="1" addEventParam="0" type="Histogram" fast="1" histogramSmoothingCount="0" showOutliers="0" tint="Tinted" showAxes="" drawLargeDots="0" lineWeight="Hairline" scientificNotation="1" smoothingHighResolution="1" contourHighResolution="1" showGates="1" showFreqOnPlots="1" showGateNameOnPlots="1" showMedians="0" showUncomped="0" showGrid="0" lastYAxisName="" rowCount="13503"  >
                <Axis dimension="x" name="PI-A" label="" display="" min="0.0" max="0.0"  />
                <Axis dimension="y" name="Histogram" label="" display="" auto="Auto"  />
                <TextTraits font="SansSerif" size="12" name="Labels" style="plain" color="#000000" background="#FFFFFF" just="left"  />
                <TextTraits font="SansSerif" size="12" name="Graph" style="plain" color="#000000" background="#FFFFFF" just="left"  />
                <TextTraits font="SansSerif" size="12" name="Numbers" style="plain" color="#000000" background="#FFFFFF" just="left"  />
                </Graph >
                <Gate gating:id="ID16823234" gating:parent_id="ID10340594"  >
                <gating:PolygonGate eventsInside="1" annoOffsetX="0" annoOffsetY="0" tint="#000000" isTinted="0" lineWeight="Hairline" isFJGate="1" isQuad="0"  >
                <gating:dimension  >
                <data-type:parameter data-type:name="PI-A"  />
                </gating:dimension >
                <gating:dimension  >
                <data-type:parameter data-type:name="PI-W"  />
                </gating:dimension >
                <gating:vertex  >
                <gating:coordinate data-type:value="172.0"  />
                <gating:coordinate data-type:value="459.59055118110234"  />
                </gating:vertex >
                <gating:vertex  >
                <gating:coordinate data-type:value="220.0"  />
                <gating:coordinate data-type:value="395.0866141732283"  />
                </gating:vertex >
                <gating:vertex  >
                <gating:coordinate data-type:value="316.0"  />
                <gating:coordinate data-type:value="479.748031496063"  />
                </gating:vertex >
                <gating:vertex  >
                <gating:coordinate data-type:value="420.0"  />
                <gating:coordinate data-type:value="487.81102362204723"  />
                </gating:vertex >
                <gating:vertex  >
                <gating:coordinate data-type:value="520.0"  />
                <gating:coordinate data-type:value="512.0"  />
                </gating:vertex >
                <gating:vertex  >
                <gating:coordinate data-type:value="568.0"  />
                <gating:coordinate data-type:value="604.7244094488188"  />
                </gating:vertex >
                <gating:vertex  >
                <gating:coordinate data-type:value="516.0"  />
                <gating:coordinate data-type:value="661.1653543307086"  />
                </gating:vertex >
                <gating:vertex  >
                <gating:coordinate data-type:value="412.0"  />
                <gating:coordinate data-type:value="604.7244094488188"  />
                </gating:vertex >
                <gating:vertex  >
                <gating:coordinate data-type:value="304.0"  />
                <gating:coordinate data-type:value="580.5354330708661"  />
                </gating:vertex >
                <gating:vertex  >
                <gating:coordinate data-type:value="188.0"  />
                <gating:coordinate data-type:value="540.2204724409448"  />
                </gating:vertex >
                </gating:PolygonGate >
                </Gate >
                <Subpopulations  >
                <CCNode name="Cell Cycle" annotation="" owningGroup="All Samples" expanded="0" sortPriority="25" model="Watson" syncPeak="0" doublets="0" debris="0" splitSphase="0" overlayStat="0" statistic="" statAxis="" drawSum="1" drawComponents="1" drawFill="1" statisticTextX="446" statisticTextY="0" color0="#00B200" color1="#00FFFF" color2="#B2B200" color3="#FF00FF" color4="#FF0000"  >
                <Graph backColor="#FFFFFF" foreColor="#000000" smoothing="1" addEventParam="0" type="Histogram" fast="1" histogramSmoothingCount="0" showOutliers="0" tint="Tinted" showAxes="tnlTNL" drawLargeDots="0" lineWeight="Hairline" scientificNotation="1" smoothingHighResolution="1" contourHighResolution="1" showGates="0" showFreqOnPlots="1" showGateNameOnPlots="1" showMedians="0" showUncomped="0" showGrid="0" lastYAxisName="" rowCount="13503"  >
                <Axis dimension="x" name="PI-A" label="PI-A" display="" min="0.0" max="0.0"  />
                <Axis dimension="y" name="" label="" display="" auto="Auto"  />
                <TextTraits font="SansSerif" size="12" name="Labels" style="plain" color="#000000" background="#FFFFFF" just="left"  />
                <TextTraits font="SansSerif" size="12" name="Graph" style="plain" color="#000000" background="#FFFFFF" just="left"  />
                <TextTraits font="SansSerif" size="12" name="Numbers" style="plain" color="#000000" background="#FFFFFF" just="left"  />
                </Graph >
                <PhaseGates  />
                </CCNode >
                </Subpopulations >
                </Population >
              </Subpopulations >
            </Population >
          </Subpopulations >
        </SampleNode >
      </Sample >
    </SampleList >
    <TableEditor title="FlowJo Tables - 3M-CELL CYCLE TIME DEPENDENT.wsp" current="Untitled"  >
      <Table name="Untitled" destination="FlowJo" autoopen="0" quickclose="0" heatmaps="0" simpleUI="0" showHeader="1" showFooter="1"  >
        <Iteration iterationType="Sample" iterationValue="Specimen_002_28-24-2_189.fcs" discriminator="$BTIM" panelSize="1" groupName=""  />
      </Table >
      <WindowPosition x="0" y="0" width="675" height="340" displayed="0"  />
    </TableEditor >
    <LayoutEditor title="FlowJo Layouts - 3M-CELL CYCLE TIME DEPENDENT.wsp" current="Untitled" layoutstate="Untitled"  >
      <Layout orientation="1" simpleUI="0" name="Untitled" pagescale="1.0" scale="1.0" showGrid="0" showPageBreaks="0"  >
        <FigList  />
        <Iteration iterationType="Sample" iterationValue="Specimen_002_28-24-2_189.fcs" discriminator="Annotation" panelSize="1" groupName=""  />
      </Layout >
      <WindowPosition x="0" y="0" width="650" height="624" displayed="0"  />
    </LayoutEditor >
    <CompensationEditor title="Compensation Editor - 3M-CELL CYCLE TIME DEPENDENT.wsp"  >
      <WindowPosition x="0" y="0" width="800" height="570" displayed="0"  />
    </CompensationEditor >
  </Workspace >
