# Supplementary material for: Angiogenesis, Anti-Tumor, and Anti-Metastatic Activity of Novel α-Substituted Hetero-Aromatic Chalcone Hybrids as Inhibitors of Microtubule Polymerization
Source: Front Chem. 2021 Nov 19;9:766201. doi: 10.3389/fchem.2021.766201 (PMC8652888; doi:10.3389/fchem.2021.766201)
Supplement: Supplementary file 6 [file DataSheet1.ZIP]

Archive with 6 entries (6 files):
- original data of  24h cell cycle/281115_28-100_037.fcs
- original data of  24h cell cycle/281115_28-200_038.fcs
- original data of  24h cell cycle/281115_28-400_039.fcs
- original data of  24h cell cycle/281115_nc28_036.fcs
- original data of  24h cell cycle/281115_nc28_036.fcs.wsp
- original data of  24h cell cycle/ZQC2824H cycle-7.6.wsp
