# Supplementary material for: Angiogenesis, Anti-Tumor, and Anti-Metastatic Activity of Novel α-Substituted Hetero-Aromatic Chalcone Hybrids as Inhibitors of Microtubule Polymerization
Source: Front Chem. 2021 Nov 19;9:766201. doi: 10.3389/fchem.2021.766201 (PMC8652888; doi:10.3389/fchem.2021.766201)
Supplement: Supplementary file 6 [file DataSheet1.ZIP › original data of 24h cell cycle/ZQC2824H cycle-7.6.wsp]

<?xml version="1.0" encoding="UTF-8"?>
  <Workspace version="1.6" flowJoVersion="7.6.1" modDate="Sat Jan 16 15:32:34 CST 2021" useFreqParent="1" drawRowBorders="1" drawColumnBorders="1" isTemplate="0" curGroup="All Samples" groupPaneHeight="80" xmlns:xsi="http://www.w3.org/2001/XMLSchema-instance" xmlns:gating="http://www.isac-net.org/std/Gating-ML/v1.5/gating" xmlns:transforms="http://www.isac-net.org/std/Gating-ML/v1.5/transformations" xmlns:data-type="http://www.isac-net.org/std/Gating-ML/v1.5/datatypes" xmlns:comp="http://www.isac-net.org/std/Gating-ML/v1.5/compensation" xsi:schemaLocation="http://www.isac-net.org/std/Gating-ML/v1.5/gating ../../XML-schemas/Gating-ML.v1.5.xsd http://www.isac-net.org/std/Gating-ML/v1.5/transformations ../../XML-schemas/Transformations.v1.5.xsd http://www.isac-net.org/std/Gating-ML/v1.5/datatypes ../../XML-schemas/DataTypes.v1.5.xsd" nonAutoSaveFileName="C:\Users\16639\Desktop\流式结果\ZQC2824H周期-7.6.wsp"  >
    <WindowPosition x="59" y="95" width="600" height="700" displayed="1" panelState="---"  />
    <TextTraits font="SansSerif" size="12" name="Workspace" style="plain" color="#000000" background="#FFFFFF" just="left"  />
    <Columns wsSortOrder="$BTIM" wsSortAscending="1"  >
      <TColumn name="Name" width="330"  />
      <TColumn name="Statistic" width="128"  />
      <TColumn name="#Cells" width="122"  />
    </Columns >
    <Groups  >
      <GroupNode name="All Samples" annotation="" owningGroup="All Samples" expanded="1" sortPriority="10" count="0"  >
        <Graph backColor="#FFFFFF" foreColor="#000000" smoothing="0" addEventParam="0" type="Pseudocolor" fast="1" histogramSmoothingCount="0" showOutliers="0" tint="Tinted" showAxes="" drawLargeDots="0" lineWeight="Hairline" scientificNotation="1" smoothingHighResolution="1" contourHighResolution="1" showGates="1" showFreqOnPlots="1" showGateNameOnPlots="1" showMedians="0" showUncomped="0" showGrid="0" lastYAxisName=""  >
          <Axis dimension="x" name="" label="" display="" min="0.0" max="0.0"  />
          <Axis dimension="y" name="" label="" display="" auto="Auto"  />
          <TextTraits font="SansSerif" size="12" name="Labels" style="plain" color="#000000" background="#FFFFFF" just="left"  />
          <TextTraits font="SansSerif" size="12" name="Graph" style="plain" color="#000000" background="#FFFFFF" just="left"  />
          <TextTraits font="SansSerif" size="12" name="Numbers" style="plain" color="#000000" background="#FFFFFF" just="left"  />
        </Graph >
        <Subpopulations  >
          <Population name="FSC-A, SSC-A subset" annotation="" owningGroup="All Samples" expanded="1" sortPriority="10" count="12081"  >
            <Graph backColor="#FFFFFF" foreColor="#000000" smoothing="0" addEventParam="0" type="Pseudocolor" fast="1" histogramSmoothingCount="0" showOutliers="0" tint="Tinted" showAxes="" drawLargeDots="0" lineWeight="Hairline" scientificNotation="1" smoothingHighResolution="1" contourHighResolution="1" showGates="1" showFreqOnPlots="1" showGateNameOnPlots="1" showMedians="0" showUncomped="0" showGrid="0" lastYAxisName=""  >
              <Axis dimension="x" name="FSC-A" label="" display="" min="0.0" max="0.0"  />
              <Axis dimension="y" name="SSC-A" label="" display="" auto="Auto"  />
              <TextTraits font="SansSerif" size="12" name="Labels" style="plain" color="#000000" background="#FFFFFF" just="left"  />
              <TextTraits font="SansSerif" size="12" name="Graph" style="plain" color="#000000" background="#FFFFFF" just="left"  />
              <TextTraits font="SansSerif" size="12" name="Numbers" style="plain" color="#000000" background="#FFFFFF" just="left"  />
            </Graph >
            <Gate gating:id="ID1930252"  >
              <gating:EllipsoidGate gating:distance="128.49377703235157" eventsInside="1" annoOffsetX="0" annoOffsetY="0" tint="#000000" isTinted="0" lineWeight="Hairline" isFJGate="1"  >
                <gating:dimension  >
                <data-type:parameter data-type:name="FSC-A"  />
                </gating:dimension >
                <gating:dimension  >
                <data-type:parameter data-type:name="SSC-A"  />
                </gating:dimension >
                <gating:foci  >
                <gating:vertex  >
                <gating:coordinate data-type:value="42.981876742455086"  />
                <gating:coordinate data-type:value="34.40362238114852"  />
                </gating:vertex >
                <gating:vertex  >
                <gating:coordinate data-type:value="105.01812325754491"  />
                <gating:coordinate data-type:value="126.59637761885148"  />
                </gating:vertex >
                </gating:foci >
                <gating:edge  >
                <gating:vertex  >
                <gating:coordinate data-type:value="38.0"  />
                <gating:coordinate data-type:value="27.0"  />
                </gating:vertex >
                <gating:vertex  >
                <gating:coordinate data-type:value="110.0"  />
                <gating:coordinate data-type:value="134.0"  />
                </gating:vertex >
                <gating:vertex  >
                <gating:coordinate data-type:value="101.0"  />
                <gating:coordinate data-type:value="62.0"  />
                </gating:vertex >
                <gating:vertex  >
                <gating:coordinate data-type:value="47.0"  />
                <gating:coordinate data-type:value="99.0"  />
                </gating:vertex >
                </gating:edge >
              </gating:EllipsoidGate >
            </Gate >
            <Subpopulations  >
              <Population name="PI-A, PI-W subset" annotation="" owningGroup="All Samples" expanded="0" sortPriority="10" count="11592"  >
                <Graph backColor="#FFFFFF" foreColor="#000000" smoothing="1" addEventParam="0" type="Histogram" fast="1" histogramSmoothingCount="0" showOutliers="0" tint="Tinted" showAxes="" drawLargeDots="0" lineWeight="Hairline" scientificNotation="1" smoothingHighResolution="1" contourHighResolution="1" showGates="1" showFreqOnPlots="1" showGateNameOnPlots="1" showMedians="0" showUncomped="0" showGrid="0" lastYAxisName=""  >
                <Axis dimension="x" name="PI-A" label="" display="" min="0.0" max="0.0"  />
                <Axis dimension="y" name="Histogram" label="" display="" auto="Auto"  />
                <TextTraits font="SansSerif" size="12" name="Labels" style="plain" color="#000000" background="#FFFFFF" just="left"  />
                <TextTraits font="SansSerif" size="12" name="Graph" style="plain" color="#000000" background="#FFFFFF" just="left"  />
                <TextTraits font="SansSerif" size="12" name="Numbers" style="plain" color="#000000" background="#FFFFFF" just="left"  />
                </Graph >
                <Gate gating:id="ID28180348" gating:parent_id="ID1930252"  >
                <gating:PolygonGate eventsInside="1" annoOffsetX="-4" annoOffsetY="-83" tint="#000000" isTinted="0" lineWeight="Hairline" isFJGate="1" isQuad="0"  >
                <gating:dimension  >
                <data-type:parameter data-type:name="PI-A"  />
                </gating:dimension >
                <gating:dimension  >
                <data-type:parameter data-type:name="PI-W"  />
                </gating:dimension >
                <gating:vertex  >
                <gating:coordinate data-type:value="164.0"  />
                <gating:coordinate data-type:value="439.43307086614175"  />
                </gating:vertex >
                <gating:vertex  >
                <gating:coordinate data-type:value="312.0"  />
                <gating:coordinate data-type:value="463.62204724409446"  />
                </gating:vertex >
                <gating:vertex  >
                <gating:coordinate data-type:value="356.0"  />
                <gating:coordinate data-type:value="491.84251968503935"  />
                </gating:vertex >
                <gating:vertex  >
                <gating:coordinate data-type:value="444.0"  />
                <gating:coordinate data-type:value="499.90551181102364"  />
                </gating:vertex >
                <gating:vertex  >
                <gating:coordinate data-type:value="536.0"  />
                <gating:coordinate data-type:value="503.93700787401576"  />
                </gating:vertex >
                <gating:vertex  >
                <gating:coordinate data-type:value="548.0"  />
                <gating:coordinate data-type:value="612.7874015748032"  />
                </gating:vertex >
                <gating:vertex  >
                <gating:coordinate data-type:value="440.0"  />
                <gating:coordinate data-type:value="620.8503937007874"  />
                </gating:vertex >
                <gating:vertex  >
                <gating:coordinate data-type:value="324.0"  />
                <gating:coordinate data-type:value="588.5984251968504"  />
                </gating:vertex >
                <gating:vertex  >
                <gating:coordinate data-type:value="204.0"  />
                <gating:coordinate data-type:value="544.2519685039371"  />
                </gating:vertex >
                <gating:vertex  >
                <gating:coordinate data-type:value="168.0"  />
                <gating:coordinate data-type:value="479.748031496063"  />
                </gating:vertex >
                </gating:PolygonGate >
                </Gate >
                <Subpopulations  >
                <CCNode name="Cell Cycle" annotation="" owningGroup="All Samples" expanded="0" sortPriority="25" model="Dean-Jett-Fox" syncPeak="0" doublets="0" debris="0" splitSphase="0" overlayStat="0" statistic="" statAxis="" drawSum="1" drawComponents="1" drawFill="1" statisticTextX="448" statisticTextY="0" color0="#00B200" color1="#00FFFF" color2="#B2B200" color3="#FF00FF" color4="#FF0000"  >
                <Graph backColor="#FFFFFF" foreColor="#000000" smoothing="1" addEventParam="0" type="Histogram" fast="1" histogramSmoothingCount="0" showOutliers="0" tint="Tinted" showAxes="tnlTNL" drawLargeDots="0" lineWeight="Hairline" scientificNotation="1" smoothingHighResolution="1" contourHighResolution="1" showGates="0" showFreqOnPlots="1" showGateNameOnPlots="1" showMedians="0" showUncomped="0" showGrid="0" lastYAxisName=""  >
                <Axis dimension="x" name="PI-A" label="PI-A" display="" min="0.0" max="0.0"  />
                <Axis dimension="y" name="" label="" display="" auto="Auto"  />
                <TextTraits font="SansSerif" size="12" name="Labels" style="plain" color="#000000" background="#FFFFFF" just="left"  />
                <TextTraits font="SansSerif" size="12" name="Graph" style="plain" color="#000000" background="#FFFFFF" just="left"  />
                <TextTraits font="SansSerif" size="12" name="Numbers" style="plain" color="#000000" background="#FFFFFF" just="left"  />
                </Graph >
                <PhaseGates  />
                </CCNode >
                </Subpopulations >
              </Population >
            </Subpopulations >
          </Population >
          <CCNode name="Cell Cycle" annotation="" owningGroup="All Samples" expanded="1" sortPriority="25" model="Dean-Jett-Fox" syncPeak="0" doublets="0" debris="0" splitSphase="0" overlayStat="0" statistic="" statAxis="" drawSum="1" drawComponents="1" drawFill="1" statisticTextX="454" statisticTextY="0" color0="#00B200" color1="#00FFFF" color2="#B2B200" color3="#FF00FF" color4="#FF0000"  >
            <Graph backColor="#FFFFFF" foreColor="#000000" smoothing="1" addEventParam="0" type="Histogram" fast="1" histogramSmoothingCount="0" showOutliers="0" tint="Tinted" showAxes="tnlTNL" drawLargeDots="0" lineWeight="Hairline" scientificNotation="1" smoothingHighResolution="1" contourHighResolution="1" showGates="0" showFreqOnPlots="1" showGateNameOnPlots="1" showMedians="0" showUncomped="0" showGrid="0" lastYAxisName=""  >
              <Axis dimension="x" name="PI-A" label="PI-A" display="" min="0.0" max="0.0"  />
              <Axis dimension="y" name="" label="" display="" auto="Auto"  />
              <TextTraits font="SansSerif" size="12" name="Labels" style="plain" color="#000000" background="#FFFFFF" just="left"  />
              <TextTraits font="SansSerif" size="12" name="Graph" style="plain" color="#000000" background="#FFFFFF" just="left"  />
              <TextTraits font="SansSerif" size="12" name="Numbers" style="plain" color="#000000" background="#FFFFFF" just="left"  />
            </Graph >
            <PhaseGates  />
          </CCNode >
        </Subpopulations >
        <Group name="All Samples" foreground="#000000" fontStyle="bold" live="1" synchronized="0"  >
          <Criteria  />
          <SampleRefs  >
            <SampleRef sampleID="1"  />
            <SampleRef sampleID="2"  />
            <SampleRef sampleID="3"  />
            <SampleRef sampleID="4"  />
          </SampleRefs >
        </Group >
      </GroupNode >
    </Groups >
    <SampleList  >
      <Sample  >
        <DataSet uri="C:\Users\16639\Desktop\Cell cycle-202008-70_001\281115_nc28_036.fcs" sampleID="1" baseChannel="3.0" extraNegs="0.0" posDecades="4.5"  />
        <Keywords  >
          <Keyword name="CST REGULATORY STATUS" value="RUO Performance Check"  />
          <Keyword name="CST PERFORMANCE EXPIRED" value="2019-03-21T15:30:45+08:00"  />
          <Keyword name="CST BEADS EXPIRED" value="False"  />
          <Keyword name="CST BASELINE DATE" value="2018-08-28T11:41:58+08:00"  />
          <Keyword name="CST SETUP DATE" value="2019-03-20T15:30:45+08:00"  />
          <Keyword name="CYTOMETER CONFIG CREATE DATE" value="2018-08-28T11:11:03+08:00"  />
          <Keyword name="CYTOMETER CONFIG NAME" value="Copy (2) of 4-Blue 3-Red 5-Violet (BD Default)"  />
          <Keyword name="CST BEADS LOT ID" value="80605"  />
          <Keyword name="CST SETUP STATUS" value="SUCCESS"  />
          <Keyword name="$P10E" value="0,0"  />
          <Keyword name="$P10B" value="16"  />
          <Keyword name="$P10R" value="256"  />
          <Keyword name="$P10N" value="Time"  />
          <Keyword name="$P9V" value="320"  />
          <Keyword name="$P9E" value="0,0"  />
          <Keyword name="$P9B" value="16"  />
          <Keyword name="$P9R" value="1024"  />
          <Keyword name="$P9N" value="PI-W"  />
          <Keyword name="$P8V" value="320"  />
          <Keyword name="$P8E" value="0,0"  />
          <Keyword name="$P8B" value="16"  />
          <Keyword name="$P8R" value="1024"  />
          <Keyword name="$P8N" value="PI-H"  />
          <Keyword name="$P7V" value="320"  />
          <Keyword name="$P7E" value="0,0"  />
          <Keyword name="$P7B" value="16"  />
          <Keyword name="$P7R" value="1024"  />
          <Keyword name="$P7N" value="PI-A"  />
          <Keyword name="$P6V" value="230"  />
          <Keyword name="$P6E" value="0,0"  />
          <Keyword name="$P6B" value="16"  />
          <Keyword name="$P6R" value="1024"  />
          <Keyword name="$P6N" value="SSC-W"  />
          <Keyword name="$P5V" value="230"  />
          <Keyword name="$P5E" value="0,0"  />
          <Keyword name="$P5B" value="16"  />
          <Keyword name="$P5R" value="1024"  />
          <Keyword name="$P5N" value="SSC-H"  />
          <Keyword name="$P4V" value="230"  />
          <Keyword name="$P4E" value="0,0"  />
          <Keyword name="$P4B" value="16"  />
          <Keyword name="$P4R" value="1024"  />
          <Keyword name="$P4N" value="SSC-A"  />
          <Keyword name="$P3V" value="340"  />
          <Keyword name="$P3E" value="0,0"  />
          <Keyword name="$P3B" value="16"  />
          <Keyword name="$P3R" value="1024"  />
          <Keyword name="$P3N" value="FSC-W"  />
          <Keyword name="$P2V" value="340"  />
          <Keyword name="$P2E" value="0,0"  />
          <Keyword name="$P2B" value="16"  />
          <Keyword name="$P2R" value="1024"  />
          <Keyword name="$P2N" value="FSC-H"  />
          <Keyword name="$P1V" value="340"  />
          <Keyword name="$P1E" value="0,0"  />
          <Keyword name="$P1B" value="16"  />
          <Keyword name="$P1R" value="1024"  />
          <Keyword name="$P1N" value="FSC-A"  />
          <Keyword name="TIMETICKS" value="2560"  />
          <Keyword name="LASER3ASF" value="1.05"  />
          <Keyword name="LASER3DELAY" value="30.42"  />
          <Keyword name="LASER3NAME" value="Violet"  />
          <Keyword name="LASER2ASF" value="0.77"  />
          <Keyword name="LASER2DELAY" value="60.04"  />
          <Keyword name="LASER2NAME" value="Red"  />
          <Keyword name="LASER1ASF" value="0.77"  />
          <Keyword name="LASER1DELAY" value="0.00"  />
          <Keyword name="LASER1NAME" value="Blue"  />
          <Keyword name="$INST" value=" "  />
          <Keyword name="FSC ASF" value="0.60"  />
          <Keyword name="$OP" value="Administrator"  />
          <Keyword name="EXPORT TIME" value="15-DEC-2020-23:39:12"  />
          <Keyword name="EXPORT USER NAME" value="Administrator"  />
          <Keyword name="WINDOW EXTENSION" value="10.00"  />
          <Keyword name="CYTNUM" value="R66034400287"  />
          <Keyword name="SETTINGS" value="Cytometer"  />
          <Keyword name="$CYT" value="FACSCelesta"  />
          <Keyword name="$ETIM" value="19:28:50"  />
          <Keyword name="$BTIM" value="19:17:56"  />
          <Keyword name="$DATE" value="15-NOV-2020"  />
          <Keyword name="GUID" value="627ed447-d8bb-4cf8-982e-91af7eceaccc"  />
          <Keyword name="EXPERIMENT NAME" value="Cell cycle-202008-70_001"  />
          <Keyword name="$SRC" value="281115"  />
          <Keyword name="TUBE NAME" value="nc28"  />
          <Keyword name="CREATOR" value="BD FACSDiva Software Version 8.0.1.1"  />
          <Keyword name="$NEXTDATA" value="0"  />
          <Keyword name="$DATATYPE" value="I"  />
          <Keyword name="$BYTEORD" value="4,3,2,1"  />
          <Keyword name="$MODE" value="L"  />
          <Keyword name="$PAR" value="10"  />
          <Keyword name="$TOT" value="18042              "  />
          <Keyword name="$SYS" value="Windows 7 6.1"  />
          <Keyword name="$FIL" value="281115_nc28_036.fcs"  />
          <Keyword name="FJ_FCS_VERSION" value="2"  />
          <Keyword name="$P10G" value="0.4"  />
        </Keywords >
        <SampleNode name="281115_nc28_036.fcs" annotation="" owningGroup="" expanded="1" sortPriority="10" count="18042" sampleID="1"  >
          <Graph backColor="#FFFFFF" foreColor="#000000" smoothing="0" addEventParam="0" type="Pseudocolor" fast="1" histogramSmoothingCount="0" showOutliers="0" tint="Tinted" showAxes="" drawLargeDots="0" lineWeight="Hairline" scientificNotation="1" smoothingHighResolution="1" contourHighResolution="1" showGates="1" showFreqOnPlots="1" showGateNameOnPlots="1" showMedians="0" showUncomped="0" showGrid="0" lastYAxisName="" rowCount="18042"  >
            <Axis dimension="x" name="FSC-A" label="" display="" min="0.0" max="0.0"  />
            <Axis dimension="y" name="SSC-A" label="" display="" auto="Auto"  />
            <TextTraits font="SansSerif" size="12" name="Labels" style="plain" color="#000000" background="#FFFFFF" just="left"  />
            <TextTraits font="SansSerif" size="12" name="Graph" style="plain" color="#000000" background="#FFFFFF" just="left"  />
            <TextTraits font="SansSerif" size="12" name="Numbers" style="plain" color="#000000" background="#FFFFFF" just="left"  />
          </Graph >
          <Subpopulations  >
            <Population name="FSC-A, SSC-A subset" annotation="" owningGroup="All Samples" expanded="1" sortPriority="10" count="12081"  >
              <Graph backColor="#FFFFFF" foreColor="#000000" smoothing="0" addEventParam="0" type="Pseudocolor" fast="1" histogramSmoothingCount="0" showOutliers="0" tint="Tinted" showAxes="" drawLargeDots="0" lineWeight="Hairline" scientificNotation="1" smoothingHighResolution="1" contourHighResolution="1" showGates="1" showFreqOnPlots="1" showGateNameOnPlots="1" showMedians="0" showUncomped="0" showGrid="0" lastYAxisName="" rowCount="18042"  >
                <Axis dimension="x" name="PI-A" label="" display="" min="0.0" max="0.0"  />
                <Axis dimension="y" name="PI-W" label="" display="" auto="Auto"  />
                <TextTraits font="SansSerif" size="12" name="Labels" style="plain" color="#000000" background="#FFFFFF" just="left"  />
                <TextTraits font="SansSerif" size="12" name="Graph" style="plain" color="#000000" background="#FFFFFF" just="left"  />
                <TextTraits font="SansSerif" size="12" name="Numbers" style="plain" color="#000000" background="#FFFFFF" just="left"  />
              </Graph >
              <Gate gating:id="ID18617180"  >
                <gating:EllipsoidGate gating:distance="128.49377703235157" eventsInside="1" annoOffsetX="0" annoOffsetY="0" tint="#000000" isTinted="0" lineWeight="Hairline" isFJGate="1"  >
                <gating:dimension  >
                <data-type:parameter data-type:name="FSC-A"  />
                </gating:dimension >
                <gating:dimension  >
                <data-type:parameter data-type:name="SSC-A"  />
                </gating:dimension >
                <gating:foci  >
                <gating:vertex  >
                <gating:coordinate data-type:value="42.981876742455086"  />
                <gating:coordinate data-type:value="34.40362238114852"  />
                </gating:vertex >
                <gating:vertex  >
                <gating:coordinate data-type:value="105.01812325754491"  />
                <gating:coordinate data-type:value="126.59637761885148"  />
                </gating:vertex >
                </gating:foci >
                <gating:edge  >
                <gating:vertex  >
                <gating:coordinate data-type:value="38.0"  />
                <gating:coordinate data-type:value="27.0"  />
                </gating:vertex >
                <gating:vertex  >
                <gating:coordinate data-type:value="110.0"  />
                <gating:coordinate data-type:value="134.0"  />
                </gating:vertex >
                <gating:vertex  >
                <gating:coordinate data-type:value="101.0"  />
                <gating:coordinate data-type:value="62.0"  />
                </gating:vertex >
                <gating:vertex  >
                <gating:coordinate data-type:value="47.0"  />
                <gating:coordinate data-type:value="99.0"  />
                </gating:vertex >
                </gating:edge >
                </gating:EllipsoidGate >
              </Gate >
              <Subpopulations  >
                <Population name="PI-A, PI-W subset" annotation="" owningGroup="All Samples" expanded="1" sortPriority="10" count="11592"  >
                <Graph backColor="#FFFFFF" foreColor="#000000" smoothing="1" addEventParam="0" type="Histogram" fast="1" histogramSmoothingCount="0" showOutliers="0" tint="Tinted" showAxes="" drawLargeDots="0" lineWeight="Hairline" scientificNotation="1" smoothingHighResolution="1" contourHighResolution="1" showGates="1" showFreqOnPlots="1" showGateNameOnPlots="1" showMedians="0" showUncomped="0" showGrid="0" lastYAxisName="" rowCount="18042"  >
                <Axis dimension="x" name="PI-A" label="" display="" min="0.0" max="0.0"  />
                <Axis dimension="y" name="Histogram" label="" display="" auto="Auto"  />
                <TextTraits font="SansSerif" size="12" name="Labels" style="plain" color="#000000" background="#FFFFFF" just="left"  />
                <TextTraits font="SansSerif" size="12" name="Graph" style="plain" color="#000000" background="#FFFFFF" just="left"  />
                <TextTraits font="SansSerif" size="12" name="Numbers" style="plain" color="#000000" background="#FFFFFF" just="left"  />
                </Graph >
                <Gate gating:id="ID30117391" gating:parent_id="ID18617180"  >
                <gating:PolygonGate eventsInside="1" annoOffsetX="-4" annoOffsetY="-83" tint="#000000" isTinted="0" lineWeight="Hairline" isFJGate="1" isQuad="0"  >
                <gating:dimension  >
                <data-type:parameter data-type:name="PI-A"  />
                </gating:dimension >
                <gating:dimension  >
                <data-type:parameter data-type:name="PI-W"  />
                </gating:dimension >
                <gating:vertex  >
                <gating:coordinate data-type:value="164.0"  />
                <gating:coordinate data-type:value="439.43307086614175"  />
                </gating:vertex >
                <gating:vertex  >
                <gating:coordinate data-type:value="312.0"  />
                <gating:coordinate data-type:value="463.62204724409446"  />
                </gating:vertex >
                <gating:vertex  >
                <gating:coordinate data-type:value="356.0"  />
                <gating:coordinate data-type:value="491.84251968503935"  />
                </gating:vertex >
                <gating:vertex  >
                <gating:coordinate data-type:value="444.0"  />
                <gating:coordinate data-type:value="499.90551181102364"  />
                </gating:vertex >
                <gating:vertex  >
                <gating:coordinate data-type:value="536.0"  />
                <gating:coordinate data-type:value="503.93700787401576"  />
                </gating:vertex >
                <gating:vertex  >
                <gating:coordinate data-type:value="548.0"  />
                <gating:coordinate data-type:value="612.7874015748032"  />
                </gating:vertex >
                <gating:vertex  >
                <gating:coordinate data-type:value="440.0"  />
                <gating:coordinate data-type:value="620.8503937007874"  />
                </gating:vertex >
                <gating:vertex  >
                <gating:coordinate data-type:value="324.0"  />
                <gating:coordinate data-type:value="588.5984251968504"  />
                </gating:vertex >
                <gating:vertex  >
                <gating:coordinate data-type:value="204.0"  />
                <gating:coordinate data-type:value="544.2519685039371"  />
                </gating:vertex >
                <gating:vertex  >
                <gating:coordinate data-type:value="168.0"  />
                <gating:coordinate data-type:value="479.748031496063"  />
                </gating:vertex >
                </gating:PolygonGate >
                </Gate >
                <Subpopulations  >
                <CCNode name="Cell Cycle" annotation="" owningGroup="All Samples" expanded="1" sortPriority="25" model="Dean-Jett-Fox" syncPeak="0" doublets="0" debris="0" splitSphase="0" overlayStat="0" statistic="" statAxis="" drawSum="1" drawComponents="1" drawFill="1" statisticTextX="454" statisticTextY="0" color0="#00B200" color1="#00FFFF" color2="#B2B200" color3="#FF00FF" color4="#FF0000"  >
                <Graph backColor="#FFFFFF" foreColor="#000000" smoothing="1" addEventParam="0" type="Histogram" fast="1" histogramSmoothingCount="0" showOutliers="0" tint="Tinted" showAxes="tnlTNL" drawLargeDots="0" lineWeight="Hairline" scientificNotation="1" smoothingHighResolution="1" contourHighResolution="1" showGates="0" showFreqOnPlots="1" showGateNameOnPlots="1" showMedians="0" showUncomped="0" showGrid="0" lastYAxisName="" rowCount="18042"  >
                <Axis dimension="x" name="PI-A" label="PI-A" display="" min="0.0" max="0.0"  />
                <Axis dimension="y" name="" label="" display="" auto="Auto"  />
                <TextTraits font="SansSerif" size="12" name="Labels" style="plain" color="#000000" background="#FFFFFF" just="left"  />
                <TextTraits font="SansSerif" size="12" name="Graph" style="plain" color="#000000" background="#FFFFFF" just="left"  />
                <TextTraits font="SansSerif" size="12" name="Numbers" style="plain" color="#000000" background="#FFFFFF" just="left"  />
                </Graph >
                <PhaseGates  />
                </CCNode >
                </Subpopulations >
                </Population >
              </Subpopulations >
            </Population >
            <CCNode name="Cell Cycle" annotation="" owningGroup="All Samples" expanded="1" sortPriority="25" model="Dean-Jett-Fox" syncPeak="0" doublets="0" debris="0" splitSphase="0" overlayStat="0" statistic="" statAxis="" drawSum="1" drawComponents="1" drawFill="1" statisticTextX="454" statisticTextY="0" color0="#00B200" color1="#00FFFF" color2="#B2B200" color3="#FF00FF" color4="#FF0000"  >
              <Graph backColor="#FFFFFF" foreColor="#000000" smoothing="1" addEventParam="0" type="Histogram" fast="1" histogramSmoothingCount="0" showOutliers="0" tint="Tinted" showAxes="tnlTNL" drawLargeDots="0" lineWeight="Hairline" scientificNotation="1" smoothingHighResolution="1" contourHighResolution="1" showGates="0" showFreqOnPlots="1" showGateNameOnPlots="1" showMedians="0" showUncomped="0" showGrid="0" lastYAxisName="" rowCount="18042"  >
                <Axis dimension="x" name="PI-A" label="PI-A" display="" min="0.0" max="0.0"  />
                <Axis dimension="y" name="" label="" display="" auto="Auto"  />
                <TextTraits font="SansSerif" size="12" name="Labels" style="plain" color="#000000" background="#FFFFFF" just="left"  />
                <TextTraits font="SansSerif" size="12" name="Graph" style="plain" color="#000000" background="#FFFFFF" just="left"  />
                <TextTraits font="SansSerif" size="12" name="Numbers" style="plain" color="#000000" background="#FFFFFF" just="left"  />
              </Graph >
              <PhaseGates  />
            </CCNode >
          </Subpopulations >
        </SampleNode >
      </Sample >
      <Sample  >
        <DataSet uri="C:\Users\16639\Desktop\Cell cycle-202008-70_001\281115_28-200_038.fcs" sampleID="3" baseChannel="3.0" extraNegs="0.0" posDecades="4.5"  />
        <Keywords  >
          <Keyword name="CST REGULATORY STATUS" value="RUO Performance Check"  />
          <Keyword name="CST PERFORMANCE EXPIRED" value="2019-03-21T15:30:45+08:00"  />
          <Keyword name="CST BEADS EXPIRED" value="False"  />
          <Keyword name="CST BASELINE DATE" value="2018-08-28T11:41:58+08:00"  />
          <Keyword name="CST SETUP DATE" value="2019-03-20T15:30:45+08:00"  />
          <Keyword name="CYTOMETER CONFIG CREATE DATE" value="2018-08-28T11:11:03+08:00"  />
          <Keyword name="CYTOMETER CONFIG NAME" value="Copy (2) of 4-Blue 3-Red 5-Violet (BD Default)"  />
          <Keyword name="CST BEADS LOT ID" value="80605"  />
          <Keyword name="CST SETUP STATUS" value="SUCCESS"  />
          <Keyword name="$P10E" value="0,0"  />
          <Keyword name="$P10B" value="16"  />
          <Keyword name="$P10R" value="64"  />
          <Keyword name="$P10N" value="Time"  />
          <Keyword name="$P9V" value="320"  />
          <Keyword name="$P9E" value="0,0"  />
          <Keyword name="$P9B" value="16"  />
          <Keyword name="$P9R" value="1024"  />
          <Keyword name="$P9N" value="PI-W"  />
          <Keyword name="$P8V" value="320"  />
          <Keyword name="$P8E" value="0,0"  />
          <Keyword name="$P8B" value="16"  />
          <Keyword name="$P8R" value="1024"  />
          <Keyword name="$P8N" value="PI-H"  />
          <Keyword name="$P7V" value="320"  />
          <Keyword name="$P7E" value="0,0"  />
          <Keyword name="$P7B" value="16"  />
          <Keyword name="$P7R" value="1024"  />
          <Keyword name="$P7N" value="PI-A"  />
          <Keyword name="$P6V" value="230"  />
          <Keyword name="$P6E" value="0,0"  />
          <Keyword name="$P6B" value="16"  />
          <Keyword name="$P6R" value="1024"  />
          <Keyword name="$P6N" value="SSC-W"  />
          <Keyword name="$P5V" value="230"  />
          <Keyword name="$P5E" value="0,0"  />
          <Keyword name="$P5B" value="16"  />
          <Keyword name="$P5R" value="1024"  />
          <Keyword name="$P5N" value="SSC-H"  />
          <Keyword name="$P4V" value="230"  />
          <Keyword name="$P4E" value="0,0"  />
          <Keyword name="$P4B" value="16"  />
          <Keyword name="$P4R" value="1024"  />
          <Keyword name="$P4N" value="SSC-A"  />
          <Keyword name="$P3V" value="340"  />
          <Keyword name="$P3E" value="0,0"  />
          <Keyword name="$P3B" value="16"  />
          <Keyword name="$P3R" value="1024"  />
          <Keyword name="$P3N" value="FSC-W"  />
          <Keyword name="$P2V" value="340"  />
          <Keyword name="$P2E" value="0,0"  />
          <Keyword name="$P2B" value="16"  />
          <Keyword name="$P2R" value="1024"  />
          <Keyword name="$P2N" value="FSC-H"  />
          <Keyword name="$P1V" value="340"  />
          <Keyword name="$P1E" value="0,0"  />
          <Keyword name="$P1B" value="16"  />
          <Keyword name="$P1R" value="1024"  />
          <Keyword name="$P1N" value="FSC-A"  />
          <Keyword name="TIMETICKS" value="2560"  />
          <Keyword name="LASER3ASF" value="1.05"  />
          <Keyword name="LASER3DELAY" value="30.42"  />
          <Keyword name="LASER3NAME" value="Violet"  />
          <Keyword name="LASER2ASF" value="0.77"  />
          <Keyword name="LASER2DELAY" value="60.04"  />
          <Keyword name="LASER2NAME" value="Red"  />
          <Keyword name="LASER1ASF" value="0.77"  />
          <Keyword name="LASER1DELAY" value="0.00"  />
          <Keyword name="LASER1NAME" value="Blue"  />
          <Keyword name="$INST" value=" "  />
          <Keyword name="FSC ASF" value="0.60"  />
          <Keyword name="$OP" value="Administrator"  />
          <Keyword name="EXPORT TIME" value="15-DEC-2020-23:39:13"  />
          <Keyword name="EXPORT USER NAME" value="Administrator"  />
          <Keyword name="WINDOW EXTENSION" value="10.00"  />
          <Keyword name="CYTNUM" value="R66034400287"  />
          <Keyword name="SETTINGS" value="Cytometer"  />
          <Keyword name="$CYT" value="FACSCelesta"  />
          <Keyword name="$ETIM" value="19:34:57"  />
          <Keyword name="$BTIM" value="19:32:29"  />
          <Keyword name="$DATE" value="15-NOV-2020"  />
          <Keyword name="GUID" value="8c5e5f60-657f-4643-a355-3fe76f7a39c1"  />
          <Keyword name="EXPERIMENT NAME" value="Cell cycle-202008-70_001"  />
          <Keyword name="$SRC" value="281115"  />
          <Keyword name="TUBE NAME" value="28-200"  />
          <Keyword name="CREATOR" value="BD FACSDiva Software Version 8.0.1.1"  />
          <Keyword name="$NEXTDATA" value="0"  />
          <Keyword name="$DATATYPE" value="I"  />
          <Keyword name="$BYTEORD" value="4,3,2,1"  />
          <Keyword name="$MODE" value="L"  />
          <Keyword name="$PAR" value="10"  />
          <Keyword name="$TOT" value="18125              "  />
          <Keyword name="$SYS" value="Windows 7 6.1"  />
          <Keyword name="$FIL" value="281115_28-200_038.fcs"  />
          <Keyword name="FJ_FCS_VERSION" value="2"  />
          <Keyword name="$P10G" value="0.4"  />
        </Keywords >
        <SampleNode name="281115_28-200_038.fcs" annotation="" owningGroup="" expanded="1" sortPriority="10" count="18125" sampleID="3"  >
          <Graph backColor="#FFFFFF" foreColor="#000000" smoothing="0" addEventParam="0" type="Pseudocolor" fast="1" histogramSmoothingCount="0" showOutliers="0" tint="Tinted" showAxes="" drawLargeDots="0" lineWeight="Hairline" scientificNotation="1" smoothingHighResolution="1" contourHighResolution="1" showGates="1" showFreqOnPlots="1" showGateNameOnPlots="1" showMedians="0" showUncomped="0" showGrid="0" lastYAxisName="" rowCount="18125"  >
            <Axis dimension="x" name="FSC-A" label="" display="" min="0.0" max="0.0"  />
            <Axis dimension="y" name="SSC-A" label="" display="" auto="Auto"  />
            <TextTraits font="SansSerif" size="12" name="Labels" style="plain" color="#000000" background="#FFFFFF" just="left"  />
            <TextTraits font="SansSerif" size="12" name="Graph" style="plain" color="#000000" background="#FFFFFF" just="left"  />
            <TextTraits font="SansSerif" size="12" name="Numbers" style="plain" color="#000000" background="#FFFFFF" just="left"  />
          </Graph >
          <Subpopulations  >
            <Population name="FSC-A, SSC-A subset" annotation="" owningGroup="All Samples" expanded="1" sortPriority="10" count="11560"  >
              <Graph backColor="#FFFFFF" foreColor="#000000" smoothing="0" addEventParam="0" type="Pseudocolor" fast="1" histogramSmoothingCount="0" showOutliers="0" tint="Tinted" showAxes="" drawLargeDots="0" lineWeight="Hairline" scientificNotation="1" smoothingHighResolution="1" contourHighResolution="1" showGates="1" showFreqOnPlots="1" showGateNameOnPlots="1" showMedians="0" showUncomped="0" showGrid="0" lastYAxisName="" rowCount="18125"  >
                <Axis dimension="x" name="FSC-H" label="" display="" min="0.0" max="0.0"  />
                <Axis dimension="y" name="FSC-W" label="" display="" auto="Auto"  />
                <TextTraits font="SansSerif" size="12" name="Labels" style="plain" color="#000000" background="#FFFFFF" just="left"  />
                <TextTraits font="SansSerif" size="12" name="Graph" style="plain" color="#000000" background="#FFFFFF" just="left"  />
                <TextTraits font="SansSerif" size="12" name="Numbers" style="plain" color="#000000" background="#FFFFFF" just="left"  />
              </Graph >
              <Gate gating:id="ID10461947"  >
                <gating:EllipsoidGate gating:distance="128.49377703235157" eventsInside="1" annoOffsetX="0" annoOffsetY="0" tint="#000000" isTinted="0" lineWeight="Hairline" isFJGate="1"  >
                <gating:dimension  >
                <data-type:parameter data-type:name="FSC-A"  />
                </gating:dimension >
                <gating:dimension  >
                <data-type:parameter data-type:name="SSC-A"  />
                </gating:dimension >
                <gating:foci  >
                <gating:vertex  >
                <gating:coordinate data-type:value="42.981876742455086"  />
                <gating:coordinate data-type:value="34.40362238114852"  />
                </gating:vertex >
                <gating:vertex  >
                <gating:coordinate data-type:value="105.01812325754491"  />
                <gating:coordinate data-type:value="126.59637761885148"  />
                </gating:vertex >
                </gating:foci >
                <gating:edge  >
                <gating:vertex  >
                <gating:coordinate data-type:value="38.0"  />
                <gating:coordinate data-type:value="27.0"  />
                </gating:vertex >
                <gating:vertex  >
                <gating:coordinate data-type:value="110.0"  />
                <gating:coordinate data-type:value="134.0"  />
                </gating:vertex >
                <gating:vertex  >
                <gating:coordinate data-type:value="101.0"  />
                <gating:coordinate data-type:value="62.0"  />
                </gating:vertex >
                <gating:vertex  >
                <gating:coordinate data-type:value="47.0"  />
                <gating:coordinate data-type:value="99.0"  />
                </gating:vertex >
                </gating:edge >
                </gating:EllipsoidGate >
              </Gate >
              <Subpopulations  >
                <Population name="PI-A, PI-W subset" annotation="" owningGroup="All Samples" expanded="1" sortPriority="10" count="10093"  >
                <Graph backColor="#FFFFFF" foreColor="#000000" smoothing="1" addEventParam="0" type="Histogram" fast="1" histogramSmoothingCount="0" showOutliers="0" tint="Tinted" showAxes="" drawLargeDots="0" lineWeight="Hairline" scientificNotation="1" smoothingHighResolution="1" contourHighResolution="1" showGates="1" showFreqOnPlots="1" showGateNameOnPlots="1" showMedians="0" showUncomped="0" showGrid="0" lastYAxisName="" rowCount="18125"  >
                <Axis dimension="x" name="PI-A" label="" display="" min="0.0" max="0.0"  />
                <Axis dimension="y" name="Histogram" label="" display="" auto="Auto"  />
                <TextTraits font="SansSerif" size="12" name="Labels" style="plain" color="#000000" background="#FFFFFF" just="left"  />
                <TextTraits font="SansSerif" size="12" name="Graph" style="plain" color="#000000" background="#FFFFFF" just="left"  />
                <TextTraits font="SansSerif" size="12" name="Numbers" style="plain" color="#000000" background="#FFFFFF" just="left"  />
                </Graph >
                <Gate gating:id="ID3592246" gating:parent_id="ID10461947"  >
                <gating:PolygonGate eventsInside="1" annoOffsetX="-4" annoOffsetY="-83" tint="#000000" isTinted="0" lineWeight="Hairline" isFJGate="1" isQuad="0"  >
                <gating:dimension  >
                <data-type:parameter data-type:name="PI-A"  />
                </gating:dimension >
                <gating:dimension  >
                <data-type:parameter data-type:name="PI-W"  />
                </gating:dimension >
                <gating:vertex  >
                <gating:coordinate data-type:value="164.0"  />
                <gating:coordinate data-type:value="439.43307086614175"  />
                </gating:vertex >
                <gating:vertex  >
                <gating:coordinate data-type:value="312.0"  />
                <gating:coordinate data-type:value="463.62204724409446"  />
                </gating:vertex >
                <gating:vertex  >
                <gating:coordinate data-type:value="356.0"  />
                <gating:coordinate data-type:value="491.84251968503935"  />
                </gating:vertex >
                <gating:vertex  >
                <gating:coordinate data-type:value="444.0"  />
                <gating:coordinate data-type:value="499.90551181102364"  />
                </gating:vertex >
                <gating:vertex  >
                <gating:coordinate data-type:value="536.0"  />
                <gating:coordinate data-type:value="503.93700787401576"  />
                </gating:vertex >
                <gating:vertex  >
                <gating:coordinate data-type:value="548.0"  />
                <gating:coordinate data-type:value="612.7874015748032"  />
                </gating:vertex >
                <gating:vertex  >
                <gating:coordinate data-type:value="440.0"  />
                <gating:coordinate data-type:value="620.8503937007874"  />
                </gating:vertex >
                <gating:vertex  >
                <gating:coordinate data-type:value="324.0"  />
                <gating:coordinate data-type:value="588.5984251968504"  />
                </gating:vertex >
                <gating:vertex  >
                <gating:coordinate data-type:value="204.0"  />
                <gating:coordinate data-type:value="544.2519685039371"  />
                </gating:vertex >
                <gating:vertex  >
                <gating:coordinate data-type:value="168.0"  />
                <gating:coordinate data-type:value="479.748031496063"  />
                </gating:vertex >
                </gating:PolygonGate >
                </Gate >
                <Subpopulations  >
                <CCNode name="Cell Cycle" annotation="" owningGroup="All Samples" expanded="1" sortPriority="25" model="Dean-Jett-Fox" syncPeak="0" doublets="0" debris="0" splitSphase="0" overlayStat="0" statistic="" statAxis="" drawSum="1" drawComponents="1" drawFill="1" statisticTextX="-121" statisticTextY="0" color0="#00B200" color1="#00FFFF" color2="#B2B200" color3="#FF00FF" color4="#FF0000"  >
                <Graph backColor="#FFFFFF" foreColor="#000000" smoothing="1" addEventParam="0" type="Histogram" fast="1" histogramSmoothingCount="0" showOutliers="0" tint="Tinted" showAxes="tnlTNL" drawLargeDots="0" lineWeight="Hairline" scientificNotation="1" smoothingHighResolution="1" contourHighResolution="1" showGates="0" showFreqOnPlots="1" showGateNameOnPlots="1" showMedians="0" showUncomped="0" showGrid="0" lastYAxisName="" rowCount="18125"  >
                <Axis dimension="x" name="PI-A" label="PI-A" display="" min="0.0" max="0.0"  />
                <Axis dimension="y" name="" label="" display="" auto="Auto"  />
                <TextTraits font="SansSerif" size="12" name="Labels" style="plain" color="#000000" background="#FFFFFF" just="left"  />
                <TextTraits font="SansSerif" size="12" name="Graph" style="plain" color="#000000" background="#FFFFFF" just="left"  />
                <TextTraits font="SansSerif" size="12" name="Numbers" style="plain" color="#000000" background="#FFFFFF" just="left"  />
                </Graph >
                <PhaseGates  />
                </CCNode >
                </Subpopulations >
                </Population >
              </Subpopulations >
            </Population >
            <CCNode name="Cell Cycle" annotation="" owningGroup="All Samples" expanded="1" sortPriority="25" model="Dean-Jett-Fox" syncPeak="0" doublets="0" debris="0" splitSphase="0" overlayStat="0" statistic="" statAxis="" drawSum="1" drawComponents="1" drawFill="1" statisticTextX="454" statisticTextY="0" color0="#00B200" color1="#00FFFF" color2="#B2B200" color3="#FF00FF" color4="#FF0000"  >
              <Graph backColor="#FFFFFF" foreColor="#000000" smoothing="1" addEventParam="0" type="Histogram" fast="1" histogramSmoothingCount="0" showOutliers="0" tint="Tinted" showAxes="tnlTNL" drawLargeDots="0" lineWeight="Hairline" scientificNotation="1" smoothingHighResolution="1" contourHighResolution="1" showGates="0" showFreqOnPlots="1" showGateNameOnPlots="1" showMedians="0" showUncomped="0" showGrid="0" lastYAxisName="" rowCount="18125"  >
                <Axis dimension="x" name="PI-A" label="PI-A" display="" min="0.0" max="0.0"  />
                <Axis dimension="y" name="" label="" display="" auto="Auto"  />
                <TextTraits font="SansSerif" size="12" name="Labels" style="plain" color="#000000" background="#FFFFFF" just="left"  />
                <TextTraits font="SansSerif" size="12" name="Graph" style="plain" color="#000000" background="#FFFFFF" just="left"  />
                <TextTraits font="SansSerif" size="12" name="Numbers" style="plain" color="#000000" background="#FFFFFF" just="left"  />
              </Graph >
              <PhaseGates  />
            </CCNode >
          </Subpopulations >
        </SampleNode >
      </Sample >
      <Sample  >
        <DataSet uri="C:\Users\16639\Desktop\Cell cycle-202008-70_001\281115_28-400_039.fcs" sampleID="4" baseChannel="3.0" extraNegs="0.0" posDecades="4.5"  />
        <Keywords  >
          <Keyword name="CST REGULATORY STATUS" value="RUO Performance Check"  />
          <Keyword name="CST PERFORMANCE EXPIRED" value="2019-03-21T15:30:45+08:00"  />
          <Keyword name="CST BEADS EXPIRED" value="False"  />
          <Keyword name="CST BASELINE DATE" value="2018-08-28T11:41:58+08:00"  />
          <Keyword name="CST SETUP DATE" value="2019-03-20T15:30:45+08:00"  />
          <Keyword name="CYTOMETER CONFIG CREATE DATE" value="2018-08-28T11:11:03+08:00"  />
          <Keyword name="CYTOMETER CONFIG NAME" value="Copy (2) of 4-Blue 3-Red 5-Violet (BD Default)"  />
          <Keyword name="CST BEADS LOT ID" value="80605"  />
          <Keyword name="CST SETUP STATUS" value="SUCCESS"  />
          <Keyword name="$P10E" value="0,0"  />
          <Keyword name="$P10B" value="16"  />
          <Keyword name="$P10R" value="64"  />
          <Keyword name="$P10N" value="Time"  />
          <Keyword name="$P9V" value="320"  />
          <Keyword name="$P9E" value="0,0"  />
          <Keyword name="$P9B" value="16"  />
          <Keyword name="$P9R" value="1024"  />
          <Keyword name="$P9N" value="PI-W"  />
          <Keyword name="$P8V" value="320"  />
          <Keyword name="$P8E" value="0,0"  />
          <Keyword name="$P8B" value="16"  />
          <Keyword name="$P8R" value="1024"  />
          <Keyword name="$P8N" value="PI-H"  />
          <Keyword name="$P7V" value="320"  />
          <Keyword name="$P7E" value="0,0"  />
          <Keyword name="$P7B" value="16"  />
          <Keyword name="$P7R" value="1024"  />
          <Keyword name="$P7N" value="PI-A"  />
          <Keyword name="$P6V" value="230"  />
          <Keyword name="$P6E" value="0,0"  />
          <Keyword name="$P6B" value="16"  />
          <Keyword name="$P6R" value="1024"  />
          <Keyword name="$P6N" value="SSC-W"  />
          <Keyword name="$P5V" value="230"  />
          <Keyword name="$P5E" value="0,0"  />
          <Keyword name="$P5B" value="16"  />
          <Keyword name="$P5R" value="1024"  />
          <Keyword name="$P5N" value="SSC-H"  />
          <Keyword name="$P4V" value="230"  />
          <Keyword name="$P4E" value="0,0"  />
          <Keyword name="$P4B" value="16"  />
          <Keyword name="$P4R" value="1024"  />
          <Keyword name="$P4N" value="SSC-A"  />
          <Keyword name="$P3V" value="340"  />
          <Keyword name="$P3E" value="0,0"  />
          <Keyword name="$P3B" value="16"  />
          <Keyword name="$P3R" value="1024"  />
          <Keyword name="$P3N" value="FSC-W"  />
          <Keyword name="$P2V" value="340"  />
          <Keyword name="$P2E" value="0,0"  />
          <Keyword name="$P2B" value="16"  />
          <Keyword name="$P2R" value="1024"  />
          <Keyword name="$P2N" value="FSC-H"  />
          <Keyword name="$P1V" value="340"  />
          <Keyword name="$P1E" value="0,0"  />
          <Keyword name="$P1B" value="16"  />
          <Keyword name="$P1R" value="1024"  />
          <Keyword name="$P1N" value="FSC-A"  />
          <Keyword name="TIMETICKS" value="2560"  />
          <Keyword name="LASER3ASF" value="1.05"  />
          <Keyword name="LASER3DELAY" value="30.42"  />
          <Keyword name="LASER3NAME" value="Violet"  />
          <Keyword name="LASER2ASF" value="0.77"  />
          <Keyword name="LASER2DELAY" value="60.04"  />
          <Keyword name="LASER2NAME" value="Red"  />
          <Keyword name="LASER1ASF" value="0.77"  />
          <Keyword name="LASER1DELAY" value="0.00"  />
          <Keyword name="LASER1NAME" value="Blue"  />
          <Keyword name="$INST" value=" "  />
          <Keyword name="FSC ASF" value="0.60"  />
          <Keyword name="$OP" value="Administrator"  />
          <Keyword name="EXPORT TIME" value="15-DEC-2020-23:39:14"  />
          <Keyword name="EXPORT USER NAME" value="Administrator"  />
          <Keyword name="WINDOW EXTENSION" value="10.00"  />
          <Keyword name="CYTNUM" value="R66034400287"  />
          <Keyword name="SETTINGS" value="Cytometer"  />
          <Keyword name="$CYT" value="FACSCelesta"  />
          <Keyword name="$ETIM" value="19:37:48"  />
          <Keyword name="$BTIM" value="19:35:20"  />
          <Keyword name="$DATE" value="15-NOV-2020"  />
          <Keyword name="GUID" value="f7420d82-c197-4652-a493-74b3cecbdc72"  />
          <Keyword name="EXPERIMENT NAME" value="Cell cycle-202008-70_001"  />
          <Keyword name="$SRC" value="281115"  />
          <Keyword name="TUBE NAME" value="28-400"  />
          <Keyword name="CREATOR" value="BD FACSDiva Software Version 8.0.1.1"  />
          <Keyword name="$NEXTDATA" value="0"  />
          <Keyword name="$DATATYPE" value="I"  />
          <Keyword name="$BYTEORD" value="4,3,2,1"  />
          <Keyword name="$MODE" value="L"  />
          <Keyword name="$PAR" value="10"  />
          <Keyword name="$TOT" value="17797              "  />
          <Keyword name="$SYS" value="Windows 7 6.1"  />
          <Keyword name="$FIL" value="281115_28-400_039.fcs"  />
          <Keyword name="FJ_FCS_VERSION" value="2"  />
          <Keyword name="$P10G" value="0.4"  />
        </Keywords >
        <SampleNode name="281115_28-400_039.fcs" annotation="" owningGroup="" expanded="1" sortPriority="10" count="17797" sampleID="4"  >
          <Graph backColor="#FFFFFF" foreColor="#000000" smoothing="0" addEventParam="0" type="Pseudocolor" fast="1" histogramSmoothingCount="0" showOutliers="0" tint="Tinted" showAxes="" drawLargeDots="0" lineWeight="Hairline" scientificNotation="1" smoothingHighResolution="1" contourHighResolution="1" showGates="1" showFreqOnPlots="1" showGateNameOnPlots="1" showMedians="0" showUncomped="0" showGrid="0" lastYAxisName="" rowCount="17797"  >
            <Axis dimension="x" name="FSC-A" label="" display="" min="0.0" max="0.0"  />
            <Axis dimension="y" name="SSC-A" label="" display="" auto="Auto"  />
            <TextTraits font="SansSerif" size="12" name="Labels" style="plain" color="#000000" background="#FFFFFF" just="left"  />
            <TextTraits font="SansSerif" size="12" name="Graph" style="plain" color="#000000" background="#FFFFFF" just="left"  />
            <TextTraits font="SansSerif" size="12" name="Numbers" style="plain" color="#000000" background="#FFFFFF" just="left"  />
          </Graph >
          <Subpopulations  >
            <Population name="FSC-A, SSC-A subset" annotation="" owningGroup="All Samples" expanded="1" sortPriority="10" count="10337"  >
              <Graph backColor="#FFFFFF" foreColor="#000000" smoothing="0" addEventParam="0" type="Pseudocolor" fast="1" histogramSmoothingCount="0" showOutliers="0" tint="Tinted" showAxes="" drawLargeDots="0" lineWeight="Hairline" scientificNotation="1" smoothingHighResolution="1" contourHighResolution="1" showGates="1" showFreqOnPlots="1" showGateNameOnPlots="1" showMedians="0" showUncomped="0" showGrid="0" lastYAxisName="" rowCount="17797"  >
                <Axis dimension="x" name="FSC-H" label="" display="" min="0.0" max="0.0"  />
                <Axis dimension="y" name="FSC-W" label="" display="" auto="Auto"  />
                <TextTraits font="SansSerif" size="12" name="Labels" style="plain" color="#000000" background="#FFFFFF" just="left"  />
                <TextTraits font="SansSerif" size="12" name="Graph" style="plain" color="#000000" background="#FFFFFF" just="left"  />
                <TextTraits font="SansSerif" size="12" name="Numbers" style="plain" color="#000000" background="#FFFFFF" just="left"  />
              </Graph >
              <Gate gating:id="ID15891676"  >
                <gating:EllipsoidGate gating:distance="128.49377703235157" eventsInside="1" annoOffsetX="0" annoOffsetY="0" tint="#000000" isTinted="0" lineWeight="Hairline" isFJGate="1"  >
                <gating:dimension  >
                <data-type:parameter data-type:name="FSC-A"  />
                </gating:dimension >
                <gating:dimension  >
                <data-type:parameter data-type:name="SSC-A"  />
                </gating:dimension >
                <gating:foci  >
                <gating:vertex  >
                <gating:coordinate data-type:value="42.981876742455086"  />
                <gating:coordinate data-type:value="34.40362238114852"  />
                </gating:vertex >
                <gating:vertex  >
                <gating:coordinate data-type:value="105.01812325754491"  />
                <gating:coordinate data-type:value="126.59637761885148"  />
                </gating:vertex >
                </gating:foci >
                <gating:edge  >
                <gating:vertex  >
                <gating:coordinate data-type:value="38.0"  />
                <gating:coordinate data-type:value="27.0"  />
                </gating:vertex >
                <gating:vertex  >
                <gating:coordinate data-type:value="110.0"  />
                <gating:coordinate data-type:value="134.0"  />
                </gating:vertex >
                <gating:vertex  >
                <gating:coordinate data-type:value="101.0"  />
                <gating:coordinate data-type:value="62.0"  />
                </gating:vertex >
                <gating:vertex  >
                <gating:coordinate data-type:value="47.0"  />
                <gating:coordinate data-type:value="99.0"  />
                </gating:vertex >
                </gating:edge >
                </gating:EllipsoidGate >
              </Gate >
              <Subpopulations  >
                <Population name="PI-A, PI-W subset" annotation="" owningGroup="All Samples" expanded="1" sortPriority="10" count="9470"  >
                <Graph backColor="#FFFFFF" foreColor="#000000" smoothing="1" addEventParam="0" type="Histogram" fast="1" histogramSmoothingCount="0" showOutliers="0" tint="Tinted" showAxes="" drawLargeDots="0" lineWeight="Hairline" scientificNotation="1" smoothingHighResolution="1" contourHighResolution="1" showGates="1" showFreqOnPlots="1" showGateNameOnPlots="1" showMedians="0" showUncomped="0" showGrid="0" lastYAxisName="" rowCount="17797"  >
                <Axis dimension="x" name="PI-A" label="" display="" min="0.0" max="0.0"  />
                <Axis dimension="y" name="Histogram" label="" display="" auto="Auto"  />
                <TextTraits font="SansSerif" size="12" name="Labels" style="plain" color="#000000" background="#FFFFFF" just="left"  />
                <TextTraits font="SansSerif" size="12" name="Graph" style="plain" color="#000000" background="#FFFFFF" just="left"  />
                <TextTraits font="SansSerif" size="12" name="Numbers" style="plain" color="#000000" background="#FFFFFF" just="left"  />
                </Graph >
                <Gate gating:id="ID4490974" gating:parent_id="ID15891676"  >
                <gating:PolygonGate eventsInside="1" annoOffsetX="-4" annoOffsetY="-83" tint="#000000" isTinted="0" lineWeight="Hairline" isFJGate="1" isQuad="0"  >
                <gating:dimension  >
                <data-type:parameter data-type:name="PI-A"  />
                </gating:dimension >
                <gating:dimension  >
                <data-type:parameter data-type:name="PI-W"  />
                </gating:dimension >
                <gating:vertex  >
                <gating:coordinate data-type:value="164.0"  />
                <gating:coordinate data-type:value="439.43307086614175"  />
                </gating:vertex >
                <gating:vertex  >
                <gating:coordinate data-type:value="312.0"  />
                <gating:coordinate data-type:value="463.62204724409446"  />
                </gating:vertex >
                <gating:vertex  >
                <gating:coordinate data-type:value="356.0"  />
                <gating:coordinate data-type:value="491.84251968503935"  />
                </gating:vertex >
                <gating:vertex  >
                <gating:coordinate data-type:value="444.0"  />
                <gating:coordinate data-type:value="499.90551181102364"  />
                </gating:vertex >
                <gating:vertex  >
                <gating:coordinate data-type:value="536.0"  />
                <gating:coordinate data-type:value="503.93700787401576"  />
                </gating:vertex >
                <gating:vertex  >
                <gating:coordinate data-type:value="548.0"  />
                <gating:coordinate data-type:value="612.7874015748032"  />
                </gating:vertex >
                <gating:vertex  >
                <gating:coordinate data-type:value="440.0"  />
                <gating:coordinate data-type:value="620.8503937007874"  />
                </gating:vertex >
                <gating:vertex  >
                <gating:coordinate data-type:value="324.0"  />
                <gating:coordinate data-type:value="588.5984251968504"  />
                </gating:vertex >
                <gating:vertex  >
                <gating:coordinate data-type:value="204.0"  />
                <gating:coordinate data-type:value="544.2519685039371"  />
                </gating:vertex >
                <gating:vertex  >
                <gating:coordinate data-type:value="168.0"  />
                <gating:coordinate data-type:value="479.748031496063"  />
                </gating:vertex >
                </gating:PolygonGate >
                </Gate >
                <Subpopulations  >
                <CCNode name="Cell Cycle" annotation="" owningGroup="" expanded="1" sortPriority="25" model="Dean-Jett-Fox" syncPeak="0" doublets="0" debris="0" splitSphase="0" overlayStat="0" statistic="" statAxis="" drawSum="1" drawComponents="1" drawFill="1" statisticTextX="451" statisticTextY="0" color0="#00B200" color1="#00FFFF" color2="#B2B200" color3="#FF00FF" color4="#FF0000"  >
                <Graph backColor="#FFFFFF" foreColor="#000000" smoothing="1" addEventParam="0" type="Histogram" fast="1" histogramSmoothingCount="0" showOutliers="0" tint="Tinted" showAxes="tnlTNL" drawLargeDots="0" lineWeight="Hairline" scientificNotation="1" smoothingHighResolution="1" contourHighResolution="1" showGates="0" showFreqOnPlots="1" showGateNameOnPlots="1" showMedians="0" showUncomped="0" showGrid="0" lastYAxisName="" rowCount="17797"  >
                <Axis dimension="x" name="PI-A" label="PI-A" display="" min="0.0" max="0.0"  />
                <Axis dimension="y" name="" label="" display="" auto="Auto"  />
                <TextTraits font="SansSerif" size="12" name="Labels" style="plain" color="#000000" background="#FFFFFF" just="left"  />
                <TextTraits font="SansSerif" size="12" name="Graph" style="plain" color="#000000" background="#FFFFFF" just="left"  />
                <TextTraits font="SansSerif" size="12" name="Numbers" style="plain" color="#000000" background="#FFFFFF" just="left"  />
                </Graph >
                <PhaseGates  />
                <CCParamOptions  >
                <PeakConstraint id="g2"  >
                <CCPeakParameters id="mean" type="3" value="469.0"  >
                <Range min="0.0" max="0.0"  />
                </CCPeakParameters >
                <CCPeakParameters id="cv" type="3" value="11.548039981416307"  >
                <Range min="0.0" max="0.0"  />
                </CCPeakParameters >
                </PeakConstraint >
                </CCParamOptions >
                </CCNode >
                </Subpopulations >
                </Population >
              </Subpopulations >
            </Population >
            <CCNode name="Cell Cycle" annotation="" owningGroup="All Samples" expanded="1" sortPriority="25" model="Dean-Jett-Fox" syncPeak="0" doublets="0" debris="0" splitSphase="0" overlayStat="0" statistic="" statAxis="" drawSum="1" drawComponents="1" drawFill="1" statisticTextX="451" statisticTextY="0" color0="#00B200" color1="#00FFFF" color2="#B2B200" color3="#FF00FF" color4="#FF0000"  >
              <Graph backColor="#FFFFFF" foreColor="#000000" smoothing="1" addEventParam="0" type="Histogram" fast="1" histogramSmoothingCount="0" showOutliers="0" tint="Tinted" showAxes="tnlTNL" drawLargeDots="0" lineWeight="Hairline" scientificNotation="1" smoothingHighResolution="1" contourHighResolution="1" showGates="0" showFreqOnPlots="1" showGateNameOnPlots="1" showMedians="0" showUncomped="0" showGrid="0" lastYAxisName="" rowCount="17797"  >
                <Axis dimension="x" name="PI-A" label="PI-A" display="" min="0.0" max="0.0"  />
                <Axis dimension="y" name="" label="" display="" auto="Auto"  />
                <TextTraits font="SansSerif" size="12" name="Labels" style="plain" color="#000000" background="#FFFFFF" just="left"  />
                <TextTraits font="SansSerif" size="12" name="Graph" style="plain" color="#000000" background="#FFFFFF" just="left"  />
                <TextTraits font="SansSerif" size="12" name="Numbers" style="plain" color="#000000" background="#FFFFFF" just="left"  />
              </Graph >
              <PhaseGates  />
            </CCNode >
          </Subpopulations >
        </SampleNode >
      </Sample >
      <Sample  >
        <DataSet uri="C:\Users\16639\Desktop\Cell cycle-202008-70_001\281115_28-100_037.fcs" sampleID="2" baseChannel="3.0" extraNegs="0.0" posDecades="4.5"  />
        <Keywords  >
          <Keyword name="CST REGULATORY STATUS" value="RUO Performance Check"  />
          <Keyword name="CST PERFORMANCE EXPIRED" value="2019-03-21T15:30:45+08:00"  />
          <Keyword name="CST BEADS EXPIRED" value="False"  />
          <Keyword name="CST BASELINE DATE" value="2018-08-28T11:41:58+08:00"  />
          <Keyword name="CST SETUP DATE" value="2019-03-20T15:30:45+08:00"  />
          <Keyword name="CYTOMETER CONFIG CREATE DATE" value="2018-08-28T11:11:03+08:00"  />
          <Keyword name="CYTOMETER CONFIG NAME" value="Copy (2) of 4-Blue 3-Red 5-Violet (BD Default)"  />
          <Keyword name="CST BEADS LOT ID" value="80605"  />
          <Keyword name="CST SETUP STATUS" value="SUCCESS"  />
          <Keyword name="$P10E" value="0,0"  />
          <Keyword name="$P10B" value="16"  />
          <Keyword name="$P10R" value="64"  />
          <Keyword name="$P10N" value="Time"  />
          <Keyword name="$P9V" value="320"  />
          <Keyword name="$P9E" value="0,0"  />
          <Keyword name="$P9B" value="16"  />
          <Keyword name="$P9R" value="1024"  />
          <Keyword name="$P9N" value="PI-W"  />
          <Keyword name="$P8V" value="320"  />
          <Keyword name="$P8E" value="0,0"  />
          <Keyword name="$P8B" value="16"  />
          <Keyword name="$P8R" value="1024"  />
          <Keyword name="$P8N" value="PI-H"  />
          <Keyword name="$P7V" value="320"  />
          <Keyword name="$P7E" value="0,0"  />
          <Keyword name="$P7B" value="16"  />
          <Keyword name="$P7R" value="1024"  />
          <Keyword name="$P7N" value="PI-A"  />
          <Keyword name="$P6V" value="230"  />
          <Keyword name="$P6E" value="0,0"  />
          <Keyword name="$P6B" value="16"  />
          <Keyword name="$P6R" value="1024"  />
          <Keyword name="$P6N" value="SSC-W"  />
          <Keyword name="$P5V" value="230"  />
          <Keyword name="$P5E" value="0,0"  />
          <Keyword name="$P5B" value="16"  />
          <Keyword name="$P5R" value="1024"  />
          <Keyword name="$P5N" value="SSC-H"  />
          <Keyword name="$P4V" value="230"  />
          <Keyword name="$P4E" value="0,0"  />
          <Keyword name="$P4B" value="16"  />
          <Keyword name="$P4R" value="1024"  />
          <Keyword name="$P4N" value="SSC-A"  />
          <Keyword name="$P3V" value="340"  />
          <Keyword name="$P3E" value="0,0"  />
          <Keyword name="$P3B" value="16"  />
          <Keyword name="$P3R" value="1024"  />
          <Keyword name="$P3N" value="FSC-W"  />
          <Keyword name="$P2V" value="340"  />
          <Keyword name="$P2E" value="0,0"  />
          <Keyword name="$P2B" value="16"  />
          <Keyword name="$P2R" value="1024"  />
          <Keyword name="$P2N" value="FSC-H"  />
          <Keyword name="$P1V" value="340"  />
          <Keyword name="$P1E" value="0,0"  />
          <Keyword name="$P1B" value="16"  />
          <Keyword name="$P1R" value="1024"  />
          <Keyword name="$P1N" value="FSC-A"  />
          <Keyword name="TIMETICKS" value="2560"  />
          <Keyword name="LASER3ASF" value="1.05"  />
          <Keyword name="LASER3DELAY" value="30.42"  />
          <Keyword name="LASER3NAME" value="Violet"  />
          <Keyword name="LASER2ASF" value="0.77"  />
          <Keyword name="LASER2DELAY" value="60.04"  />
          <Keyword name="LASER2NAME" value="Red"  />
          <Keyword name="LASER1ASF" value="0.77"  />
          <Keyword name="LASER1DELAY" value="0.00"  />
          <Keyword name="LASER1NAME" value="Blue"  />
          <Keyword name="$INST" value=" "  />
          <Keyword name="FSC ASF" value="0.60"  />
          <Keyword name="$OP" value="Administrator"  />
          <Keyword name="EXPORT TIME" value="15-DEC-2020-23:39:13"  />
          <Keyword name="EXPORT USER NAME" value="Administrator"  />
          <Keyword name="WINDOW EXTENSION" value="10.00"  />
          <Keyword name="CYTNUM" value="R66034400287"  />
          <Keyword name="SETTINGS" value="Cytometer"  />
          <Keyword name="$CYT" value="FACSCelesta"  />
          <Keyword name="$ETIM" value="19:31:55"  />
          <Keyword name="$BTIM" value="19:29:11"  />
          <Keyword name="$DATE" value="15-NOV-2020"  />
          <Keyword name="GUID" value="e18fba3c-1d11-4a71-978a-19fd49c0219e"  />
          <Keyword name="EXPERIMENT NAME" value="Cell cycle-202008-70_001"  />
          <Keyword name="$SRC" value="281115"  />
          <Keyword name="TUBE NAME" value="28-100"  />
          <Keyword name="CREATOR" value="BD FACSDiva Software Version 8.0.1.1"  />
          <Keyword name="$NEXTDATA" value="0"  />
          <Keyword name="$DATATYPE" value="I"  />
          <Keyword name="$BYTEORD" value="4,3,2,1"  />
          <Keyword name="$MODE" value="L"  />
          <Keyword name="$PAR" value="10"  />
          <Keyword name="$TOT" value="16595              "  />
          <Keyword name="$SYS" value="Windows 7 6.1"  />
          <Keyword name="$FIL" value="281115_28-100_037.fcs"  />
          <Keyword name="FJ_FCS_VERSION" value="2"  />
          <Keyword name="$P10G" value="0.4"  />
        </Keywords >
        <SampleNode name="281115_28-100_037.fcs" annotation="" owningGroup="" expanded="1" sortPriority="10" count="16595" sampleID="2"  >
          <Graph backColor="#FFFFFF" foreColor="#000000" smoothing="0" addEventParam="0" type="Pseudocolor" fast="1" histogramSmoothingCount="0" showOutliers="0" tint="Tinted" showAxes="" drawLargeDots="0" lineWeight="Hairline" scientificNotation="1" smoothingHighResolution="1" contourHighResolution="1" showGates="1" showFreqOnPlots="1" showGateNameOnPlots="1" showMedians="0" showUncomped="0" showGrid="0" lastYAxisName="" rowCount="16595"  >
            <Axis dimension="x" name="FSC-A" label="" display="" min="0.0" max="0.0"  />
            <Axis dimension="y" name="SSC-A" label="" display="" auto="Auto"  />
            <TextTraits font="SansSerif" size="12" name="Labels" style="plain" color="#000000" background="#FFFFFF" just="left"  />
            <TextTraits font="SansSerif" size="12" name="Graph" style="plain" color="#000000" background="#FFFFFF" just="left"  />
            <TextTraits font="SansSerif" size="12" name="Numbers" style="plain" color="#000000" background="#FFFFFF" just="left"  />
          </Graph >
          <Subpopulations  >
            <Population name="FSC-A, SSC-A subset" annotation="" owningGroup="All Samples" expanded="1" sortPriority="10" count="12717"  >
              <Graph backColor="#FFFFFF" foreColor="#000000" smoothing="0" addEventParam="0" type="Pseudocolor" fast="1" histogramSmoothingCount="0" showOutliers="0" tint="Tinted" showAxes="" drawLargeDots="0" lineWeight="Hairline" scientificNotation="1" smoothingHighResolution="1" contourHighResolution="1" showGates="1" showFreqOnPlots="1" showGateNameOnPlots="1" showMedians="0" showUncomped="0" showGrid="0" lastYAxisName="" rowCount="16595"  >
                <Axis dimension="x" name="PI-A" label="" display="" min="0.0" max="0.0"  />
                <Axis dimension="y" name="PI-W" label="" display="" auto="Auto"  />
                <TextTraits font="SansSerif" size="12" name="Labels" style="plain" color="#000000" background="#FFFFFF" just="left"  />
                <TextTraits font="SansSerif" size="12" name="Graph" style="plain" color="#000000" background="#FFFFFF" just="left"  />
                <TextTraits font="SansSerif" size="12" name="Numbers" style="plain" color="#000000" background="#FFFFFF" just="left"  />
              </Graph >
              <Gate gating:id="ID8370903"  >
                <gating:EllipsoidGate gating:distance="128.49377703235157" eventsInside="1" annoOffsetX="0" annoOffsetY="0" tint="#000000" isTinted="0" lineWeight="Hairline" isFJGate="1"  >
                <gating:dimension  >
                <data-type:parameter data-type:name="FSC-A"  />
                </gating:dimension >
                <gating:dimension  >
                <data-type:parameter data-type:name="SSC-A"  />
                </gating:dimension >
                <gating:foci  >
                <gating:vertex  >
                <gating:coordinate data-type:value="42.981876742455086"  />
                <gating:coordinate data-type:value="34.40362238114852"  />
                </gating:vertex >
                <gating:vertex  >
                <gating:coordinate data-type:value="105.01812325754491"  />
                <gating:coordinate data-type:value="126.59637761885148"  />
                </gating:vertex >
                </gating:foci >
                <gating:edge  >
                <gating:vertex  >
                <gating:coordinate data-type:value="38.0"  />
                <gating:coordinate data-type:value="27.0"  />
                </gating:vertex >
                <gating:vertex  >
                <gating:coordinate data-type:value="110.0"  />
                <gating:coordinate data-type:value="134.0"  />
                </gating:vertex >
                <gating:vertex  >
                <gating:coordinate data-type:value="101.0"  />
                <gating:coordinate data-type:value="62.0"  />
                </gating:vertex >
                <gating:vertex  >
                <gating:coordinate data-type:value="47.0"  />
                <gating:coordinate data-type:value="99.0"  />
                </gating:vertex >
                </gating:edge >
                </gating:EllipsoidGate >
              </Gate >
              <Subpopulations  >
                <Population name="PI-A, PI-W subset" annotation="" owningGroup="All Samples" expanded="1" sortPriority="10" count="11563"  >
                <Graph backColor="#FFFFFF" foreColor="#000000" smoothing="1" addEventParam="0" type="Histogram" fast="1" histogramSmoothingCount="0" showOutliers="0" tint="Tinted" showAxes="" drawLargeDots="0" lineWeight="Hairline" scientificNotation="1" smoothingHighResolution="1" contourHighResolution="1" showGates="1" showFreqOnPlots="1" showGateNameOnPlots="1" showMedians="0" showUncomped="0" showGrid="0" lastYAxisName="" rowCount="16595"  >
                <Axis dimension="x" name="PI-A" label="" display="" min="0.0" max="0.0"  />
                <Axis dimension="y" name="Histogram" label="" display="" auto="Auto"  />
                <TextTraits font="SansSerif" size="12" name="Labels" style="plain" color="#000000" background="#FFFFFF" just="left"  />
                <TextTraits font="SansSerif" size="12" name="Graph" style="plain" color="#000000" background="#FFFFFF" just="left"  />
                <TextTraits font="SansSerif" size="12" name="Numbers" style="plain" color="#000000" background="#FFFFFF" just="left"  />
                </Graph >
                <Gate gating:id="ID18104358" gating:parent_id="ID8370903"  >
                <gating:PolygonGate eventsInside="1" annoOffsetX="-4" annoOffsetY="-83" tint="#000000" isTinted="0" lineWeight="Hairline" isFJGate="1" isQuad="0"  >
                <gating:dimension  >
                <data-type:parameter data-type:name="PI-A"  />
                </gating:dimension >
                <gating:dimension  >
                <data-type:parameter data-type:name="PI-W"  />
                </gating:dimension >
                <gating:vertex  >
                <gating:coordinate data-type:value="164.0"  />
                <gating:coordinate data-type:value="439.43307086614175"  />
                </gating:vertex >
                <gating:vertex  >
                <gating:coordinate data-type:value="312.0"  />
                <gating:coordinate data-type:value="463.62204724409446"  />
                </gating:vertex >
                <gating:vertex  >
                <gating:coordinate data-type:value="356.0"  />
                <gating:coordinate data-type:value="491.84251968503935"  />
                </gating:vertex >
                <gating:vertex  >
                <gating:coordinate data-type:value="444.0"  />
                <gating:coordinate data-type:value="499.90551181102364"  />
                </gating:vertex >
                <gating:vertex  >
                <gating:coordinate data-type:value="536.0"  />
                <gating:coordinate data-type:value="503.93700787401576"  />
                </gating:vertex >
                <gating:vertex  >
                <gating:coordinate data-type:value="548.0"  />
                <gating:coordinate data-type:value="612.7874015748032"  />
                </gating:vertex >
                <gating:vertex  >
                <gating:coordinate data-type:value="440.0"  />
                <gating:coordinate data-type:value="620.8503937007874"  />
                </gating:vertex >
                <gating:vertex  >
                <gating:coordinate data-type:value="324.0"  />
                <gating:coordinate data-type:value="588.5984251968504"  />
                </gating:vertex >
                <gating:vertex  >
                <gating:coordinate data-type:value="204.0"  />
                <gating:coordinate data-type:value="544.2519685039371"  />
                </gating:vertex >
                <gating:vertex  >
                <gating:coordinate data-type:value="168.0"  />
                <gating:coordinate data-type:value="479.748031496063"  />
                </gating:vertex >
                </gating:PolygonGate >
                </Gate >
                <Subpopulations  >
                <CCNode name="Cell Cycle" annotation="" owningGroup="All Samples" expanded="1" sortPriority="25" model="Dean-Jett-Fox" syncPeak="0" doublets="0" debris="0" splitSphase="0" overlayStat="0" statistic="" statAxis="" drawSum="1" drawComponents="1" drawFill="1" statisticTextX="-121" statisticTextY="0" color0="#00B200" color1="#00FFFF" color2="#B2B200" color3="#FF00FF" color4="#FF0000"  >
                <Graph backColor="#FFFFFF" foreColor="#000000" smoothing="1" addEventParam="0" type="Histogram" fast="1" histogramSmoothingCount="0" showOutliers="0" tint="Tinted" showAxes="tnlTNL" drawLargeDots="0" lineWeight="Hairline" scientificNotation="1" smoothingHighResolution="1" contourHighResolution="1" showGates="0" showFreqOnPlots="1" showGateNameOnPlots="1" showMedians="0" showUncomped="0" showGrid="0" lastYAxisName="" rowCount="16595"  >
                <Axis dimension="x" name="PI-A" label="PI-A" display="" min="0.0" max="0.0"  />
                <Axis dimension="y" name="" label="" display="" auto="Auto"  />
                <TextTraits font="SansSerif" size="12" name="Labels" style="plain" color="#000000" background="#FFFFFF" just="left"  />
                <TextTraits font="SansSerif" size="12" name="Graph" style="plain" color="#000000" background="#FFFFFF" just="left"  />
                <TextTraits font="SansSerif" size="12" name="Numbers" style="plain" color="#000000" background="#FFFFFF" just="left"  />
                </Graph >
                <PhaseGates  />
                </CCNode >
                </Subpopulations >
                </Population >
              </Subpopulations >
            </Population >
            <CCNode name="Cell Cycle" annotation="" owningGroup="All Samples" expanded="1" sortPriority="25" model="Dean-Jett-Fox" syncPeak="0" doublets="0" debris="0" splitSphase="0" overlayStat="0" statistic="" statAxis="" drawSum="1" drawComponents="1" drawFill="1" statisticTextX="454" statisticTextY="0" color0="#00B200" color1="#00FFFF" color2="#B2B200" color3="#FF00FF" color4="#FF0000"  >
              <Graph backColor="#FFFFFF" foreColor="#000000" smoothing="1" addEventParam="0" type="Histogram" fast="1" histogramSmoothingCount="0" showOutliers="0" tint="Tinted" showAxes="tnlTNL" drawLargeDots="0" lineWeight="Hairline" scientificNotation="1" smoothingHighResolution="1" contourHighResolution="1" showGates="0" showFreqOnPlots="1" showGateNameOnPlots="1" showMedians="0" showUncomped="0" showGrid="0" lastYAxisName="" rowCount="16595"  >
                <Axis dimension="x" name="PI-A" label="PI-A" display="" min="0.0" max="0.0"  />
                <Axis dimension="y" name="" label="" display="" auto="Auto"  />
                <TextTraits font="SansSerif" size="12" name="Labels" style="plain" color="#000000" background="#FFFFFF" just="left"  />
                <TextTraits font="SansSerif" size="12" name="Graph" style="plain" color="#000000" background="#FFFFFF" just="left"  />
                <TextTraits font="SansSerif" size="12" name="Numbers" style="plain" color="#000000" background="#FFFFFF" just="left"  />
              </Graph >
              <PhaseGates  />
            </CCNode >
          </Subpopulations >
        </SampleNode >
      </Sample >
    </SampleList >
    <TableEditor title="FlowJo Tables - ZQC2824H周期-7.6.wsp" current="Untitled"  >
      <Table name="Untitled" destination="FlowJo" autoopen="0" quickclose="0" heatmaps="0" simpleUI="0" showHeader="1" showFooter="1"  >
        <Iteration iterationType="Sample" iterationValue="281115_nc28_036.fcs" discriminator="$BTIM" panelSize="1" groupName=""  />
      </Table >
      <WindowPosition x="0" y="0" width="675" height="340" displayed="0"  />
    </TableEditor >
    <LayoutEditor title="FlowJo Layouts - ZQC2824H周期-7.6.wsp" current="Untitled" layoutstate="Untitled"  >
      <Layout orientation="1" simpleUI="0" name="Untitled" pagescale="1.0" scale="1.0" showGrid="0" showPageBreaks="0"  >
        <PrintLayout flipPattern0="0" rows="1" columns="1" insets.left="72" insets.top="72" insets.bottom="72" insets.right="72" padding="36" header="" footer="" headerActive="0" footerActive="0" orientation="1" width="595.1905511811024" height="841.9181102362205" imageableX="72.0" imageableY="72.0" imageableWidth="451.19055118110236" imageableHeight="697.9181102362205"  />
        <FigList  >
          <ChartData showSampleName="1" showFullPath="0" showFreq="0" showCount="1" showPopulationName="1" showGraphTitle="0" showMedians="0" useShortName="1" showKeyword="0" keyword="" showStatistic="0" statistic="" offsetHistograms="0" offsetX="0" offsetY="0" x="179" y="52" width="0" height="0" rotation="0" flipH="0" flipV="0" showAdjunctHistograms="0" scaleH="100.0" scaleV="100.0" aspectRatioLock="0" z="0"  >
            <Graph backColor="#FFFFFF" foreColor="#000000" smoothing="1" addEventParam="0" type="Histogram" fast="1" histogramSmoothingCount="0" showOutliers="0" tint="Tinted" showAxes="" drawLargeDots="0" lineWeight="Hairline" scientificNotation="1" smoothingHighResolution="1" contourHighResolution="1" showGates="0" showFreqOnPlots="1" showGateNameOnPlots="1" showMedians="0" showUncomped="0" showGrid="0" lastYAxisName="" rowCount="17797"  >
              <Axis dimension="x" name="PI-A" label="PI-A" display="" min="0.0" max="0.0"  />
              <Axis dimension="y" name="" label="" display="" auto="Auto"  />
              <TextTraits font="SansSerif" size="12" name="Labels" style="plain" color="#000000" background="#FFFFFF" just="left"  />
              <TextTraits font="SansSerif" size="12" name="Graph" style="plain" color="#000000" background="#FFFFFF" just="left"  />
              <TextTraits font="SansSerif" size="12" name="Numbers" style="plain" color="#000000" background="#FFFFFF" just="left"  />
            </Graph >
            <Annotation lineWeight="Hairline" fill="#FFFFFF" stroke="#000000" lineStyle="Solid" enabled="1" xScale="1.0" yScale="1.0" aspectRatioLock="0" annoOffsetX="0" annoOffsetY="0" text="&amp;lt;SampleName/&amp;gt;&amp;#xA; &amp;lt;PopulationName/&amp;gt;&amp;#xA; &amp;lt;Count/&amp;gt;&amp;#xA; " fitText="1"  >
              <TextTraits font="SansSerif" size="12" name="SansSerif" style="plain" color="#000000" background="#FFFFFF" just="left"  />
              <WindowPosition x="114" y="353" width="151" height="294" displayed="0" panelState=""  />
            </Annotation >
            <Legend lineWeight="Hairline" fill="#FFFFFF" stroke="#000000" lineStyle="Solid" enabled="1" xScale="1.0" yScale="1.0" aspectRatioLock="0" columns="2" rows="1" headervisible="1" tableheader="" templatename="" font="dialog" showPopName="0" showWellName="0" showParmNames="0" showAxes="0" showEdgesOnly="0"  >
              <WindowPosition x="264" y="0" width="240" height="60" displayed="0" panelState=""  />
              <ValueList  >
                <Value name="Population Name"  />
              </ValueList >
              <TextTraits font="SansSerif" size="12" name="Legend" style="plain" color="#000000" background="#FFFFFF" just="left"  />
            </Legend >
            <Ancestry lineWeight="Hairline" fill="#FFFFFF" stroke="#000000" lineStyle="Solid" enabled="1" xScale="1.0" yScale="1.0" aspectRatioLock="0" annoOffsetX="0" annoOffsetY="0" backgating="0" horizontal="0"  >
              <WindowPosition x="0" y="0" width="0" height="0" displayed="0" panelState=""  />
            </Ancestry >
            <Multigraph lineWeight="Hairline" fill="#808080" stroke="#000000" lineStyle="Solid" enabled="1" xScale="1.0" yScale="1.0" aspectRatioLock="0" annoOffsetX="0" annoOffsetY="0" type="NxN"  >
              <WindowPosition x="0" y="0" width="0" height="0" displayed="0" panelState=""  />
            </Multigraph >
            <PopModelList  >
              <DataLayer path="FSC-A, SSC-A subset/PI-A, PI-W subset/Cell Cycle" panelValue="1" discriminatorValue="" sampleID="4"  >
                <LegendSpec color="#000000" text="" fill="None" lineWeight="Normal" lineStyle="Solid" control="0"  />
              </DataLayer >
            </PopModelList >
            <WindowPosition x="179" y="52" width="256" height="256" displayed="1" panelState=""  />
          </ChartData >
        </FigList >
        <Iteration iterationType="Off" iterationValue="281115_nc28_036.fcs" discriminator="$BTIM" panelSize="1" groupName=""  />
      </Layout >
      <WindowPosition x="608" y="0" width="650" height="639" displayed="0"  />
    </LayoutEditor >
    <CompensationEditor title="Compensation Editor - ZQC2824H周期-7.6.wsp" current="Untitled"  >
      <Compensation name="Untitled" dividerLocation="250"  >
        <comp:spilloverMatrix version="7.6.1" prefix="Comp-" comp:id="Untitled" color="#FF0000"  >
          <comp:spillover comp:parameter="PI-A"  >
            <comp:coefficient comp:parameter="PI-A" comp:value="1.0"  />
            <comp:coefficient comp:parameter="PI-H" comp:value="0.0"  />
            <comp:coefficient comp:parameter="PI-W" comp:value="0.0"  />
          </comp:spillover >
          <comp:spillover comp:parameter="PI-H"  >
            <comp:coefficient comp:parameter="PI-A" comp:value="0.0"  />
            <comp:coefficient comp:parameter="PI-H" comp:value="1.0"  />
            <comp:coefficient comp:parameter="PI-W" comp:value="0.0"  />
          </comp:spillover >
          <comp:spillover comp:parameter="PI-W"  >
            <comp:coefficient comp:parameter="PI-A" comp:value="0.0"  />
            <comp:coefficient comp:parameter="PI-H" comp:value="0.0"  />
            <comp:coefficient comp:parameter="PI-W" comp:value="1.0"  />
          </comp:spillover >
        </comp:spilloverMatrix >
        <Transformations  >
          <transforms:transformation transforms:id="Logicle-of-*"  >
            <transforms:pre-defined  >
              <transforms:logicle transforms:sample="FCS3.0 Settings" transforms:T="4.5" transforms:w="0.0" transforms:m="-10.0" transforms:isDiva="1" transforms:autoCalculateExtraNegative="0"  />
            </transforms:pre-defined >
          </transforms:transformation >
        </Transformations >
      </Compensation >
      <WindowPosition x="0" y="0" width="800" height="570" displayed="0"  />
    </CompensationEditor >
  </Workspace >
