# Supplementary material for: Angiogenesis, Anti-Tumor, and Anti-Metastatic Activity of Novel α-Substituted Hetero-Aromatic Chalcone Hybrids as Inhibitors of Microtubule Polymerization
Source: Front Chem. 2021 Nov 19;9:766201. doi: 10.3389/fchem.2021.766201 (PMC8652888; doi:10.3389/fchem.2021.766201)
Supplement: Supplementary file 7 [file DataSheet10.ZIP]

Archive with 16 entries (16 files):
- original data of zebrafish xenograft assay/7m-2.5a╠m-1.jpg
- original data of zebrafish xenograft assay/7m-2.5a╠m-2.jpg
- original data of zebrafish xenograft assay/7m-2.5a╠m-3.jpg
- original data of zebrafish xenograft assay/7m-2.5a╠m-4.jpg
- original data of zebrafish xenograft assay/7m-5a╠m-1.jpg
- original data of zebrafish xenograft assay/7m-5a╠m-2.jpg
- original data of zebrafish xenograft assay/7m-5a╠m-3.jpg
- original data of zebrafish xenograft assay/7m-5a╠m-4.jpg
- original data of zebrafish xenograft assay/7m-7.5a╠m-1.jpg
- original data of zebrafish xenograft assay/7m-7.5a╠m-2.jpg
- original data of zebrafish xenograft assay/7m-7.5a╠m-3.jpg
- original data of zebrafish xenograft assay/7m-7.5a╠m-4.jpg
- original data of zebrafish xenograft assay/NC-1.jpg
- original data of zebrafish xenograft assay/NC-2.jpg
- original data of zebrafish xenograft assay/NC-3.jpg
- original data of zebrafish xenograft assay/NC-4.jpg
