# Supplementary material for: Angiogenesis, Anti-Tumor, and Anti-Metastatic Activity of Novel α-Substituted Hetero-Aromatic Chalcone Hybrids as Inhibitors of Microtubule Polymerization
Source: Front Chem. 2021 Nov 19;9:766201. doi: 10.3389/fchem.2021.766201 (PMC8652888; doi:10.3389/fchem.2021.766201)
Supplement: Supplementary file 8 [file DataSheet6.ZIP]

Archive with 31 entries (31 files):
- original data of immunofluorescence assay/7m-100.nd2
- original data of immunofluorescence assay/7m-100_RGB.tif
- original data of immunofluorescence assay/7m-100_RGB_DAPI.tif
- original data of immunofluorescence assay/7m-100_RGB_FITC.tif
- original data of immunofluorescence assay/7m-100-2.nd2
- original data of immunofluorescence assay/7m-100-2_RGB.tif
- original data of immunofluorescence assay/7m-100-2_RGB_DAPI.tif
- original data of immunofluorescence assay/7m-100-2_RGB_FITC.tif
- original data of immunofluorescence assay/7m-200.nd2
- original data of immunofluorescence assay/7m-200_RGB.tif
- original data of immunofluorescence assay/7m-200_RGB_DAPI.tif
- original data of immunofluorescence assay/7m-200_RGB_FITC.tif
- original data of immunofluorescence assay/7m-200-2.nd2
- original data of immunofluorescence assay/7m-200-2_RGB.tif
- original data of immunofluorescence assay/7m-200-2_RGB_DAPI.tif
- original data of immunofluorescence assay/7m-200-2_RGB_FITC.tif
- original data of immunofluorescence assay/7m-400.nd2
- original data of immunofluorescence assay/7m-400_RGB.tif
- original data of immunofluorescence assay/7m-400_RGB_DAPI.tif
- original data of immunofluorescence assay/7m-400_RGB_FITC.tif
- original data of immunofluorescence assay/7m-400-2.nd2
- original data of immunofluorescence assay/7m-400-2_RGB.tif
- original data of immunofluorescence assay/7m-400-2_RGB_DAPI.tif
- original data of immunofluorescence assay/7m-400-2_RGB_FITC.tif
- original data of immunofluorescence assay/7m-400-3.nd2
- original data of immunofluorescence assay/7m-400-3_RGB.tif
- original data of immunofluorescence assay/7m-400-3_RGB_DAPI.tif
- original data of immunofluorescence assay/7m-400-3_RGB_FITC.tif
- original data of immunofluorescence assay/MCF-929_RGB.tif
- original data of immunofluorescence assay/MCF-929_RGB_DAPI.tif
- original data of immunofluorescence assay/MCF-929_RGB_FITC.tif
