# Supplementary material for: Angiogenesis, Anti-Tumor, and Anti-Metastatic Activity of Novel α-Substituted Hetero-Aromatic Chalcone Hybrids as Inhibitors of Microtubule Polymerization
Source: Front Chem. 2021 Nov 19;9:766201. doi: 10.3389/fchem.2021.766201 (PMC8652888; doi:10.3389/fchem.2021.766201)
Supplement: Supplementary file 10 [file DataSheet2.ZIP]

Archive with 15 entries (15 files):
- original data of anti-angiogenic effect on zebrafish embryos/7m-0.5a╠m-1.tif
- original data of anti-angiogenic effect on zebrafish embryos/7m-0.5a╠m-2.tif
- original data of anti-angiogenic effect on zebrafish embryos/7m-0.5a╠m-3.tif
- original data of anti-angiogenic effect on zebrafish embryos/7m-1a╠m-1.tif
- original data of anti-angiogenic effect on zebrafish embryos/7m-1a╠m-2.tif
- original data of anti-angiogenic effect on zebrafish embryos/7m-1a╠m-3.tif
- original data of anti-angiogenic effect on zebrafish embryos/7m-2.5a╠m-1.tif
- original data of anti-angiogenic effect on zebrafish embryos/7m-2.5a╠m-2.tif
- original data of anti-angiogenic effect on zebrafish embryos/7m-2.5a╠m-3.tif
- original data of anti-angiogenic effect on zebrafish embryos/7m-5a╠m-1.tif
- original data of anti-angiogenic effect on zebrafish embryos/7m-5a╠m-2.tif
- original data of anti-angiogenic effect on zebrafish embryos/7m-5a╠m-3.tif
- original data of anti-angiogenic effect on zebrafish embryos/NC-1.tif
- original data of anti-angiogenic effect on zebrafish embryos/NC-2.tif
- original data of anti-angiogenic effect on zebrafish embryos/NC-3.tif
