# Supplementary material for: Angiogenesis, Anti-Tumor, and Anti-Metastatic Activity of Novel α-Substituted Hetero-Aromatic Chalcone Hybrids as Inhibitors of Microtubule Polymerization
Source: Front Chem. 2021 Nov 19;9:766201. doi: 10.3389/fchem.2021.766201 (PMC8652888; doi:10.3389/fchem.2021.766201)
Supplement: Supplementary file 11 [file DataSheet5.ZIP]

Archive with 4 entries (4 files):
- original data of HUVECs formation/7m-1a╠m.jpg
- original data of HUVECs formation/7m-25a╠m.jpg
- original data of HUVECs formation/7m-5a╠m.jpg
- original data of HUVECs formation/NC.jpg
